# Supplementary material for: Early exposure to phosphorus starvation induces genetically determined responses in Sorghum bicolor roots
Source: Theor Appl Genet. 2024 Sep 11;137(10):220. doi: 10.1007/s00122-024-04728-4 (PMC11390786; doi:10.1007/s00122-024-04728-4)
Supplement: Supplementary file 2 — Supplementary file2 (XLSX 1211 KB) [file 122_2024_4728_MOESM2_ESM.xlsx]

## Sheet: Title
Theoretical and applied Genetics, Supplementary figures
Early phosphorus starvation induces genetically determined responses in Sorghum bicolor roots
Mikwa O. Erick1*, Benjamin Wittkop1, Steffen M. Windpassinger1, Sven E. Weber1, Dorit Ehrhardt1 and Rod J. Snowdon1
1Department of Plant Breeding, Justus Liebig University Giessen, Germany
Correspondence: Erick Owuor Mikwa, erick.owuor.mikwa@ag.uni-giessen.de

## Sheet: S1
Supplementary Table 1:Diversity panel used in the study
Genotype	Race	AccessionD	Origin	Description
42	Caudatum	PI 152969	Sudan	genebank accession
90	Caudatum	PI 287583	Zimbabwe	genebank accession
202	Caudatum	M71	Zimbabwe	genebank accession
204	Caudatum-Kafir		Germany	breeding line
206	Caudatum		Germany	breeding line
218	Kafir		Germany	breeding line
293	Guinea	SC609	China	conversion line
297	Bicolor	SC538	Nigeria	conversion line
298	Guinea	SC614	Tanzania	conversion line
300	Caudatum-Kafir	SC672	Zimbabwe	conversion line
307	Bicolor	SC91	Zimbabwe	conversion line
309	Caudatum-Kafir	SC1019	USA	conversion line
312	Guinea-Caudatum	SC79	Kenya	conversion line
314	Bicolor-Caudatum	SC145	Ethiopia	conversion line
331	Bicolor	SC20	Ethiopia	conversion line
337	Caudatum-Durra	SC526	Nigeria	conversion line
338	Durra-Caudatum	SC701	Sudan	conversion line
342	Guinea	SC67	Sudan	conversion line
348	Guinea-Caudatum	SC941	USA	conversion line
364	Kafir	SC354	Nigeria	conversion line
366	Bicolor-Caudatum	SC372	Nigeria	conversion line
367	Bicolor	SC508	Ethiopia	conversion line
368	Caudatum	SC52	Sudan	conversion line
372	Caudatum	SC392	Nigeria	conversion line
376	Bicolor-Guinea	SC392	Nigeria	conversion line
380	Bicolor-Caudatum	SC691	Central African Republic	conversion line
382	Caudatum-Bicolor	SC803	Sudan	conversion line
385	Caudatum-Kafir	SC1074	Nigeria	conversion line
390	Bicolor-Kafir	SC188	Nigeria	conversion line
393	Guinea	SC90	Zaire	conversion line
403	Caudatum-Kafir	SC131	Ethiopia	conversion line
413	Kafir	SC54	Sudan	conversion line
415	Durra	SC210	India	conversion line
417	Caudatum-Kafir	SC563	Nigeria	conversion line
419	Guinea-Caudatum	SC1214	Burkina Faso	conversion line
420	Caudatum		Germany	breeding line
421	Bicolor	SC1333	USA	conversion line
424	Durra	SC1322	Sudan	conversion line
440	Caudatum	SC569	Nigeria	conversion line
450	Caudatum		Germany	breeding line
465	Caudatum-Kafir	SC22	Ethiopia	conversion line
477	Caudatum	SC100	Nigeria	conversion line
487	Caudatum-Kafir	SC119	Zimbabwe	conversion line
521	Durra	SC309	Sudan	conversion line
524	Guinea-Caudatum	SC319	Uganda	conversion line
527	Bicolor-Caudatum	SC405	Sudan	conversion line
531	Caudatum-Durra	SC562	Sudan	conversion line
551	Bicolor-Caudatum	SC649	Zimbabwe	conversion line
553	Kafir	SC655	South Africa	conversion line
555	Bicolor-Caudatum	SC682	South Africa	conversion line
583	Bicolor	SC810	Sudan	conversion line
586	Guinea	SC963	Sudan	conversion line
597	Guinea	SC1160	Ethiopia	conversion line
604	Durra		Germany	breeding line
616	Bicolor	SC103	South Africa	conversion line
618	Guinea-Caudatum	SC112	Ethiopia	conversion line
621	Bicolor	SC114	Uganda	conversion line
628	Bicolor-Durra	SC210	India	conversion line
635	Caudatum-Durra	SC299	Nigeria	conversion line
644	Caudatum	SC353	Nigeria	conversion line
648	Guinea-Kafir	SC405	Sudan	conversion line
655	Caudatum-Kafir	SC562	Sudan	conversion line
656	Kafir	SC566	Nigeria	conversion line
667	Durra	SC645	Uganda	conversion line
671	Caudatum	SC655	South Africa	conversion line
682	Guinea	SC700	South Africa	conversion line
690	Guinea-Kafir	SC709	Sudan	conversion line
697	Bicolor	SC723	Sudan	conversion line
702	Kafir	SC733	Nigeria	conversion line
705	Caudatum	SC762	India	conversion line
717	Caudatum-Kafir	SC1056	Sudan	conversion line
724	Caudatum	SC1160	Ethiopia	conversion line
728	Kafir	SC1287	India	conversion line
730	Guinea		Germany	breeding line
734	Bicolor-Kafir	SC1314	USA	conversion line
736	Caudatum	SC103	South Africa	conversion line
773	Kafir	SC210	India	conversion line
784	Caudatum-Kafir	SC963	South Africa	conversion line
799	Kafir -Caudatum	SC798	Sudan	conversion line
817	Caudatum-Durra	SC691	Burkina Faso	conversion line
819	Caudatum-Kafir	SC733	Nigeria	conversion line
821	Durra-Bicolor	SC273	Nigeria	conversion line
836	Caudatum-Kafir	SC645	Uganda	conversion line
838	Kafir	SC642	India	conversion line
848	Caudatum	SC600	Sudan	conversion line
856	Caudatum	SC99	Nigeria	conversion line
858	Durra	SC1056	Sudan	conversion line
860	Caudatum-Kafir	SC682	South Africa	conversion line
868	Kafir	SC1104	Uganda	conversion line
872	Caudatum-Kafir	SC349	USA	conversion line
874	Durra-Kafir	SC1246	Chad	conversion line
890	Kafir	SC1302	USA	conversion line
931	Kafir	SC114	Uganda	conversion line
948	Caudatum-Durra	SC217	India	conversion line
970	Caudatum-Kafir	SC643	India	conversion line
987	Caudatum-Durra	SC762	India	conversion line
1002	Caudatum-Kafir	SC1160	Ethiopia	conversion line
1090	Caudatum	SC525	Nigeria	conversion line
2001	Durra	GW001740	Japan	genebank accession
2002	Caudatum-Kafir	PI 152942	Sudan	genebank accession
2009	Caudatum-Kafir	GW003119	Sudan	genebank accession
2018	Durra	GW003231	Sudan	genebank accession
2021	Bicolor-Caudatum	GW003279	USA	genebank accession
2022	Caudatum-Durra	GW003280	USA	genebank accession
2025	Caudatum-Durra	PI 22326	Sudan	genebank accession
2031	Caudatum	PI 152759	Sudan	genebank accession
2058	Kafir	PI 217892	Sudan	genebank accession
2065	Caudatum-Durra	PI 641834	USA	genebank accession
5006	Caudatum-Kafir	PI 59970501	USA	genebank accession
5012	Durra	PI 59971104	USA	genebank accession
5013	Kafir	PI 59971202	USA	genebank accession
5027	Caudatum	PI 59972701	USA	genebank accession
5038	Caudatum	PI 59973801	USA	genebank accession
5051	Caudatum	PI 53578101	USA	genebank accession
5055	Caudatum-Durra	PI 53579202	USA	genebank accession
5058	Kafir	PI 59969201	USA	genebank accession
5063	Kafir	PI 59969701	USA	genebank accession
5073	Kafir	PI 60289902	USA	genebank accession
5110	Caudatum-Kafir	PI 63970601	USA	genebank accession
5111	Caudatum-Kafir	PI 63970701	USA	genebank accession
B101	Caudatum		Germany	breeding line
B107	Kafir		Germany	breeding line
B108	Caudatum Kafir		Germany	breeding line
B1102	Kafir		Mexico	breeding line
B1104	Caudatum-Kafir	BTxArg1	USA	genebank accession
B467	Bicolor-Kafir	SC37	Ethiopia	conversion line
B483	Guinea-Caudatum		Germany	breeding line
B5116	Caudatum-Kafir		Germany	breeding line
B674	Caudatum- Kafir	SC672	India	conversion line
B678	Caudatum-Durra	SC691	Burkina Faso	conversion line
B709	Guinea-Caudatum	SC782	India	conversion line
B845	Bicolor-Kafir	SC136	Ethiopia	conversion line
B954	Caudatum-Kafir	SC101	South Africa	conversion line
BK011	Kafir	BOK011	USA	genebank accession
BTX2922	Kafir	BTX2922	USA	genebank accession
BTX2924	Caudatum-Kafir	BTX2924	USA	genebank accession
BTX2928	Caudatum	BTX2928	USA	genebank accession
BTX623	Kafir	BTX623	USA	genebank accession
BTX639	Kafir	BTX639	USA	genebank accession
CN-16-01	Bicolor (broomcorn)	PI 18518	China	genebank accession
CN-16-03	Durra-Bicolor	PI 88007	China	genebank accession
CN-16-05	Durra-Bicolor	PI 408817	China	genebank accession
CN-16-06	Bicolor (broomcorn)	PI 542747	China	genebank accession
CN-16-07	Durra-Caudatum	PI 542766	China	genebank accession
CN-16-08	Durra-Bicolor	PI 547991	China	genebank accession
CN-16-10	Durra-Caudatum	PI 563922	China	genebank accession
CN-16-21	Durra-Bicolor	PI 610720	China	genebank accession
CN-16-22	Durra-Bicolor	PI 610722	China	genebank accession
CN-16-23	Durra-Bicolor	PI 610726	China	genebank accession
CN-16-24	Durra-Bicolor	PI 610744	China	genebank accession
CN-16-27	Durra-Bicolor	Grif 7263	China	genebank accession
CN-16-33	Durra-Bicolor	PI 610727	China	genebank accession
DE-16-03	Durra	PI 586431	Germany	genebank accession
HU-16-01	Caudatum-Durra	PI 586440	Hungary	genebank accession
HU-16-02	Caudatum	PI 586450	Hungary	genebank accession
HU-16-03	Caudatum-Durra	PI 586453	Hungary	genebank accession
HU-16-05	Caudatum-Durra	PI 586460	Hungary	genebank accession
IR-16-01	Caudatum-Durra	PI 222835	Iran	genebank accession
KAO-16-01	Durra-Bicolor	PI 648203	unknown Kaoliang	genebank accession
RU-16-03	Durra-Bicolor	PI 550580	Russia	genebank accession
RU-16-04	Bicolor-Kafir	PI 550586	Russia	genebank accession
RU-16-05	Bicolor-Durra	PI 550595	Russia	genebank accession
RU-16-08	Caudatum-Durra	N/A	Germany	genebank accession
RU-16-09	Caudatum-Durra	PI 550605	Russia	genebank accession
RU-16-19	Caudatum-Durra	PI 550666	Russia	genebank accession
RU-16-21	Caudatum-Durra	PI 550685	Russia	genebank accession
SB14001	Caudatum		Germany	breeding line
SB14002	Caudatum-Kafir		Germany	breeding line
SB14003	Caudatum		Germany	breeding line
SB14004	Caudatum-Kafir		Germany	breeding line
SB14005	Caudatum		Germany	breeding line
SB14006	Caudatum-Kafir		Germany	breeding line
SB14007	Caudatum-Kafir		Germany	breeding line
SB14008	Caudatum-Bicolor		Germany	breeding line
SB14011	Kafir -Durra		Germany	breeding line
SB14013	Kafir -Bicolor		Germany	breeding line
SB14018	Caudatum-Kafir		Germany	breeding line
SB14022	Durra-Bicolor		Germany	breeding line
SB14023	Caudatum-Durra		Germany	breeding line
SB14026	Caudatum-Durra		Germany	breeding line
SB14030	Caudatum-Durra		Germany	breeding line
SB14031	Durra-Caudatum		Germany	breeding line
SB14032	Durra-Caudatum		Germany	breeding line
SB14034	Durra-Caudatum		Germany	breeding line
SB14036	Durra-Caudatum		Germany	breeding line
SB14037	Durra-Caudatum		Germany	breeding line
SB14039	Caudatum-Durra		Germany	breeding line
SB14042	Bicolor-Kafir		Germany	breeding line
SB14046	Caudatum-Bicolor		Germany	breeding line
SB14051	Durra-Bicolor		Germany	breeding line
SB14052	Durra.Caudatum		Germany	breeding line
SB14054	Durra-Caudatum		Germany	breeding line
SB14057	Caudatum-Durra		Germany	breeding line
SB14058	Durra-Caudatum		Germany	breeding line
SB14060	Durra-Caudatum		Germany	breeding line
SB14064	Durra-Caudatum		Germany	breeding line
SB14065	Durra-Caudatum		Germany	breeding line
SB14066	Durra-Caudatum		Germany	breeding line
SB14068	Durra-Bicolor		Germany	breeding line
SB14071	Durra-Caudatum		Germany	breeding line
SB14072	Durra-Caudatum		Germany	breeding line
SB14073	Durra-Caudatum		Germany	breeding line
SB14078	Durra-Caudatum		Germany	breeding line
SB14081	Durra-Caudatum		Germany	breeding line
SB14082	Durra-Caudatum		Germany	breeding line
SB14084	Durra-Caudatum		Germany	breeding line
SB14085	Durra-Caudatum		Germany	breeding line
SB14087	Durra-Caudatum		Germany	breeding line
SB14088	Durra-Caudatum		Germany	breeding line
SB14090	Durra-Caudatum		Germany	breeding line
SB14091	Durra-Caudatum		Germany	breeding line
SB14093	Durra-Caudatum		Germany	breeding line
SB14095	Durra-Caudatum		Germany	breeding line
SB14097	Durra-Bicolor		Germany	breeding line
SB14098	Durra-Caudatum		Germany	breeding line
SB14099	Durra-Caudatum		Germany	breeding line
SB14100	Durra-Caudatum		Germany	breeding line
SB14105	Bicolor		Germany	breeding line
SB14108	Durra-Caudatum		Germany	breeding line
SB14109	Bicolor-Kafir		Germany	breeding line
SB14110	Durra-Caudatum		Germany	breeding line
SB14113	Durra-Caudatum		Germany	breeding line
SB14114	Durra-Caudatum		Germany	breeding line
SB14115	Durra-Caudatum		Germany	breeding line
SB14117	Durra-Caudatum		Germany	breeding line
SB14118	Durra-Caudatum		Germany	breeding line
SB14119	Bicolor-Kafir		Germany	breeding line
SB14120	Durra-Caudatum		Germany	breeding line
SB14121	Durra-Caudatum		Germany	breeding line
SB14122	Durra-Caudatum		Germany	breeding line
SB14123	Durra-Caudatum		Germany	breeding line
SB14153	Durra-Caudatum		Germany	breeding line
SB14154	Durra-Bicolor		Germany	breeding line
SB14155	Durra-Caudatum		Germany	breeding line
SB14156	Durra-Bicolor		Germany	breeding line
SB14159	Durra-Caudatum		Germany	breeding line
SB14160	Durra-Caudatum		Germany	breeding line
SB14161	Durra-Caudatum		Germany	breeding line
SB14162	Durra-Caudatum		Germany	breeding line
SB14163	Durra-Caudatum		Germany	breeding line
SB14164	Durra-Caudatum		Germany	breeding line
SB14165	Durra-Caudatum		Germany	breeding line
SB14166	Durra		Germany	breeding line
SB14172	Durra-Caudatum		Germany	breeding line
SB14178	Durra-Caudatum		Germany	breeding line
SB14180	Durra-Caudatum		Germany	breeding line
SB14182	Durra-Caudatum		Germany	breeding line
SB14183	Durra-Caudatum		Germany	breeding line
SB14184	Durra-Caudatum		Germany	breeding line
SB14185	Durra-Caudatum		Germany	breeding line
SB14186	Durra-Caudatum		Germany	breeding line
SB14189	Durra-Caudatum		Germany	breeding line
SB14191	Durra-Caudatum		Germany	breeding line
SB14192	Durra-Caudatum		Germany	breeding line
SB14193	Durra		Germany	breeding line
SB14196	Durra-Caudatum		Germany	breeding line
SB14197	Durra-Caudatum		Germany	breeding line
SBTB142003	Durra-Caudatum		The Netherlands	breeding line
SBTB142004	Durra-Caudatum		The Netherlands	breeding line
SBTB142006	Durra-Caudatum		The Netherlands	breeding line
SBTB142007	Durra-Caudatum		The Netherlands	breeding line
SBTB142008	Durra-Caudatum		The Netherlands	breeding line
SBTR121030	Durra-Caudatum		The Netherlands	breeding line
SBTR121186	Durra-Caudatum		The Netherlands	breeding line
SBTR121307	Bicolor (broomcorn)		The Netherlands	breeding line
SBTR131051	Bicolor		The Netherlands	breeding line
SBTR131063	Bicolor (broomcorn)		The Netherlands	breeding line
SBTR131066	Durra-Caudatum		The Netherlands	breeding line
SBTR131071	Durra-Bicolor		The Netherlands	breeding line
SBTR131074	Bicolor-Caudatum		The Netherlands	breeding line
SBTR131078	Bicolor (broomcorn)		The Netherlands	breeding line
SBTR132118	Durra-Caudatum		The Netherlands	breeding line
SBTR132175	Durra-Caudatum		The Netherlands	breeding line
SBTR132379	Durra-Bicolor		The Netherlands	breeding line
SBTR132412	Durra-Bicolor		The Netherlands	breeding line
SBTR132499	Durra-Caudatum		The Netherlands	breeding line
SSBTR121079	Bicolor		The Netherlands	breeding line
SSTB131006	Bicolor-Durra		The Netherlands	breeding line
SSTR121041	Bicolor		The Netherlands	breeding line
TR-16-03	Bicolor-Durra	PI 170780	Turkey	genebank accession
TR-16-04	Durra	PI 170791	Turkey	genebank accession
TR-16-09	Durra-Caudatum	PI 174382	Turkey	genebank accession
TR-16-10	Bicolor (broomcorn)	PI 176767	Turkey	genebank accession
TR-16-14	Bicolor	PI 182302	Turkey	genebank accession
TR-16-17	Bicolor	PI 206996	Turkey	genebank accession

## Sheet: S2
Supplementary Table 2:Significant QTL associated with traits within the timepoints. Trait codes: average diameter (AvDim); average root orientation (AvOrnt); convex area (ConA); maximum width (MaxWdth); network area (NetA); number of root tips (noRtips); perimeter (Per); total root length (TrLngth); volume (Vol).
21 days after germination
P condition	SNP ID	Chr	Pos	P.value	MAF	Traits	GWAS model	LD region distance(kb)	Gene ID	Start	End	Description	Protein class/domain	Protein function and expression
Optimal P	S04_56068298	4	56068298	3.76543e-06	0.25	AvDim	FarmCPU	0.1	Sobic.004G210700	56067758	56071511	similar to Putative uncharacterized protein	Protein of unknown function (DUF1138)	Exhibits root specific expression
Optimal P	S04_58029930	4	58029930	3.46184e-06	0.08	AvDim	FarmCPU	4.1	Sobic.004G230800	58025232	58027515	similar to Putative uncharacterized protein
	S04_58029930	4	58029930	6.20564e-12	0.08	AvDim	BLINK		Sobic.004G230900	58026487	58033140	RRM domain-containing protein	Predicted RNA-binding protein SEB4 (RRM superfamily)	Coexpressed with genes in roots specific coexpression subnetwork
P-deficient	S04_5438539	4	5438539	3.27707e-08	0.09	Depth	FarmCPU	0.1	Sobic.004G066800	5438194	5441844	similar to Proteasome subunit beta type-3; 20S proteasome subunit beta 3 (PSMB3)	Nucleophile aminohydrolases, N-terminal (Interpro)
P-deficient	S09_59301045	9	59301045	1.89888e-06	0.2	Per	BLINK	2	Sobic.009G259600	59299077	59301445	similar to Putative uncharacterized protein OSJNBa0030I14.14;ASPARTYL PROTEASES	Pepsin-like domain, plant (Interpro)
	S09_59301045	9	59301045	1.02798e-06	0.2	TrLngth	BLINK	2	Sobic.009G259700	59302171	59303677	similar to Putative uncharacterized protein
42 days after germination
P-deficient	S02_63147078	2	63147078	2.6722e-07	0.11	AvROrnt	BLINK	7.4	Sobic.002G241700	63139891	63145404	similar to Putative phosphatidylinositol transfer-like protein II	SEC14 RELATED PROTEIN	CRAL-TRIO lipid binding domain
	S02_63147078	2	63147078	6.34184e-12	0.11	ConA	BLINK	7.4	Sobic.002G241900	63146533	63147984	similar to Putative uncharacterized protein	GPI-anchored protein
	S02_63147078	2	63147078	6.82794e-11	0.11	MaxWdth	BLINK	7.4
	S02_63147078	2	63147078	2.80986e-08	0.11	NetA	BLINK	7.4
	S02_63147078	2	63147078	1.58483e-09	0.11	noRtips	BLINK	7.4
	S02_63147078	2	63147078	3.90458e-09	0.11	Per	BLINK	7.4
	S02_63147078	2	63147078	2.31676e-07	0.11	TrLngth	FarmCPU	7.4
	S02_63147078	2	63147078	4.98698e-09	0.11	TrLngth	BLINK	7.4
P-deficient	S03_66775420	3	66775420	8.48118e-09	0.14	Per	FarmCPU	75.4	Sobic.003G346100	66704279	66706647	similar to Putative uncharacterized protein P0030H06.126	Protein of unknown function (DUF3317)
	S03_66775420	3	66775420	1.80326e-06	0.14	TrLngth	FarmCPU	75.4	Sobic.003G346200	66707730	66713706	similar to Putative uncharacterized protein	Interactor of constitutive active ROPs 3	Coexpressed with genes in roots specific coexpression subnetwork
								75.4	Sobic.003G346400	66718151	66729190	similar to Os01g0834200 protein	V-type H+-transporting ATPase subunit a (ATPeV0A, ATP6N)	Coexpressed with genes in roots specific coexpression subnetwork
								75.4	Sobic.003G346500	66732883	66735262	similar to Nuclear transcription factor Y subunit B-3	Transcription factor CBF/NF-Y/archaeal histone domain	Differentially upregulated in leaf lower in anthesis vs. floral initiation comparison
								75.4	Sobic.003G346600	66737617	66739568	similar to 40S ribosomal protein S23-1	Nucleic acid-binding, OB-fold
								75.4	Sobic.003G346700	66741290	66746194	similar to Os01g0834700 protein	ZINC FINGER-CONTAINING PROTEIN P48ZNF
								75.4	Sobic.003G346800	66747034	66748395		DUF5681 domain-containing protein
								75.4	Sobic.003G346901	66751199	66751605		Uncharacterized protein	Exhibits agronomic timescale specific expression
								75.4	Sobic.003G347000	66753254	66762735		Uncharacterized protein	Exhibits agronomic timescale specific expression
								75.4	Sobic.003G347100	66763588	66764135		Uncharacterized protein
								75.4	Sobic.003G347200	66769560	66770439		Uncharacterized protein	Exhibits agronomic timescale specific expression
Optimal P	S04_60163766	4	60163766	1.07714e-06	0.42	AvROrnt	BLINK	65.5	Sobic.004G255600	60171058	60174404	similar to OSJNBa0084A10.16 protein	Beta-fructofuranosidase / Saccharase
								65.5	Sobic.004G255700	60175745	60181381	similar to Sucrase-like protein	ACTIN PATCHES DISTAL PROTEIN 1	Thioredoxin-like fold
								65.5	Sobic.004G255800	60182294	60185644	similar to Putative uncharacterized protein	RIBOSOMAL PROTEIN S6 KINASE	Serine-threonine/tyrosine-protein kinase catalytic domain
								65.5	Sobic.004G255900	60190674	60193359	Glycerol kinase / Glycerokinase	Carbohydrate kinase FGGY N-terminal domain-containing protein
								65.5	Sobic.004G256000	60196442	60202079	similar to Putative proliferating cell nuclear protein P120	ribosomal RNA methyltransferase Nop2 [EC:2.1.1.-] (NOP2)	Component of shoot nitrate treatment specific coexpression subnetwork
								65.5	Sobic.004G256100	60203576	60207814	similar to Glucose-6-phosphate/phosphate-tranlocator-like	Sugar phosphate transporter domain	Glucose-6-phosphate/phosphate and phosphoenolpyruvate/phosphate antiporter
								65.5	Sobic.004G256200	60208956	60213989	similar to Zinc finger protein	B-box zinc finger (zf-B_box)
								65.5	Sobic.004G256300	60221835	60226139	similar to Os02g0723300 protein	DNA-DIRECTED RNA POLYMERASE II
								65.5	Sobic.004G256400	60226281	60227943	similar to Alpha-6-galactosyltransferase	Galactosyltransferase 34
P-deficient	S04_61445399	4	61445399	3.16822e-06	0.07	ConA	BLINK	24.6	Sobic.004G270000	61433163	61440476	similar to Coatomer subunit delta-3	COATOMER SUBUNIT DELTA
P-deficient	S07_61184406	7	61184406	6.81804e-07	0.18	ConA	BLINK	31.4	Sobic.007G178900	61184411	61186737	similar to Putative uncharacterized protein	MEMBER OF 'GDXG' FAMILY OF LIPOLYTIC ENZYMES	Alpha/Beta hydrolase fold
P-deficient	S08_5681465	8	5681465	1.60887e-06	0.25	MaxWdth	FarmCPU	34.7	Sobic.008G055700	5681341	5683950	Uncharacterized protein	MYB TRANSCRIPTION FACTOR-RELATED
P-deficient	S10_55574810	10	55574810	3.02876e-06	0.19	Vol	BLINK	2.8	Sobic.010G212600	55569946	55577961	similar to Putative uncharacterized protein	STEROL DESATURASE	Fatty acid hydroxylase

## Sheet: S3
Supplementary Table 3: Significant QTL associated with relative differences between the conditions based on the optimal P. Trait codes: convex area (ConA); network area (NetA); number of root tips (noRtips); perimeter (Per); surface area (SurfA); total root length (TrLngth); dry root weight (RtW); Log10(dry root weight/Total plant weight) (Rtw:Tw).
21 days after germination
SNP	Chr	Pos	P.value	MAF	Traits	GWAS model	LD region distance(kb)	GeneID	Start	End	Description	Protein class/domain family	Protein function/expression
S02_4271214	2	4271214	3.12518e-14	0.04	NetA	FarmCPU	22.3	Sobic.002G045200	4269964	4274643	similar to Os07g0166700 protein	LEUCINE-RICH REPEAT-CONTAINING PROTEIN DDB_G0281931-RELATED	Non-specific serine/threonine protein kinase / Threonine-specific protein kinase
S02_4271214	2	4271214	5.7977e-13	0.04	Per	BLINK	22.3	Sobic.002G045300	4275044	4282270	similar to Ubiquitin-conjugating enzyme E2-17 kDa 1	ubiquitin-conjugating enzyme E2 A (UBE2A, UBC2, RAD6A)	Transferases
								Sobic.002G045400	4283049	4293194	Similar to Putative uncharacterized protein	BTB/POZ AND MATH DOMAIN-CONTAINING PROTEIN 1-RELATED
S02_4706323	2	4706323	7.32812e-07	0.05	Per	BLINK	42.2	Sobic.002G049700	4704009	4708117	similar to Putative AKT1-like potassium channel	Ankyrin repeat-containing domain
								Sobic.002G049750	4719485	4722978	Uncharacterized protein
								Sobic.002G049800	4724677	4728342	PUMILIO HOMOLOG 5-RELATED	PUM-HD domain-containing protein
								Sobic.002G049900	4729615	4730476	Uncharacterized protein
								Sobic.002G050000	4732951	4734468	Predicted protein	Quinonprotein alcohol dehydrogenase-like superfamily	DUF1618 domain-containing protein
								Sobic.002G050100	4739570	4741054	BIFUNCTIONAL INHIBITOR/LIPID-TRANSFER PROTEIN/SEED STORAGE 2S ALBUMIN-LIKE PROTEIN-RELATED	Plant lipid-transfer and hydrophobic proteins
								Sobic.002G050200	4741171	4747053	weakly similar to Os06g0301100 protein	Uncharacterised protein family UPF0136, Transmembrane	Coexpressed with genes in roots specific coexpression subnetwork
								Sobic.002G050300	4747969	4749335	similar to Os07g0175500 protein	BIFUNCTIONAL INHIBITOR/LIPID-TRANSFER PROTEIN/SEED STORAGE 2S ALBUMIN-LIKE PROTEIN-RELATED	Exhibits root specific expression
S02_10586206	2	10586206	3.89699e-10	0.5	Per	BLINK	0.1	Sobic.002G098800	10583887	10586648	similar to Putative uncharacterized protein OJ1370_E02.126	THIOREDOXIN PEROXIDASE	Component of root urea treatment specific coexpression subnetwork
S03_73478713	3	73478713	4.93775e-08	0.1	ConA	FarmCPU	20.9	Sobic.003G432300	73468109	73477254	similar to Nodulin-like	ribosomal RNA-processing protein 12 (RRP12)	ARM REPEAT SUPERFAMILY PROTEIN
S03_73478713	3	73478713	8.48841e-11	0.1	noRtips	FarmCPU	20.9	Sobic.003G432400	73477558	73479176	Uncharacterized protein	FBD domain-containing protein
S03_73478713	3	73478713	7.34667e-10	0.1	noRtips	BLINK	20.9	Sobic.003G432500	73479503	73482302	similar to Chloroplast SRP receptor cpFtsY precursor	fused signal recognition particle receptor (ftsY)
								Sobic.003G432600	73484065	73485886	similar to Chromosome chr7 scaffold_31, whole genome shotgun sequence	PHOSPHOLIPASE A1-IGAMMA1, CHLOROPLASTIC-RELATED	Differentially upregulated during nitrogen stress in Shoots vs. Roots comparison
								Sobic.003G432700	73487985	73489650	similar to Protein kinase-like	D-mannose binding lectin (B_lectin)
S03_4443037	3	4443037	7.24916e-10	0.09	TrLngth	FarmCPU	7	Sobic.003G048200	4446539	4450828	similar to Putative uncharacterized protein	Cytochrome P450, E-class, group II
S04_6401545	4	6401545	1.4709e-06	0.04	noRtips	BLINK	44.3	Sobic.004G077100	6370984	6373917	similar to Putative mitotic spindle checkpoint component mad3	checkpoint serine/threonine-protein kinase (BUB1)
								Sobic.004G077200	6374860	6375493	Uncharacterized protein
								Sobic.004G077300	6375795	6385358	similar to Putative uncharacterized protein	brefeldin A-inhibited guanine nucleotide-exchange protein (ARFGEF, BIG)	ARM repeat
								Sobic.004G077400	6386367	6390110	similar to Putative uncharacterized protein	K15135 - mediator of RNA polymerase II transcription subunit 18 (MED18)	Differentially upregulated in seed grain maturity during imbibed vs. dry treatment
								Sobic.004G077500	6389608	6393140	weakly similar to BZIP transcription factor-like	SF117 - CAMP-RESPONSE ELEMENT BINDING PROTEIN-RELATED // BZIP TRANSCRIPTION FACTOR 60
								Sobic.004G077600	6396511	6401125	similar to Putative uncharacterized protein	SWI/SNF COMPLEX-RELATED	RING/U-box superfamily (HMM)
								Sobic.004G077700	6397446	6398490	similar to Putative uncharacterized protein	SF44 - SWI/SNF COMPLEX-RELATED
								Sobic.004G077800	6401334	6406081	imilar to RNA polymerase Rpb3/Rpb11 dimerisation domain containing protein, expressed	K03027 - DNA-directed RNA polymerases I and III subunit RPAC1 (RPC40, POLR1C)	Component of shoot nitrate treatment specific coexpression subnetwork
								Sobic.004G077900	6406159	6409398	similar to Os06g0620600 protein	YIP1 INTERACTING FACTOR HOMOLOG YIF1 PROTEIN	Differentially downregulated in root floral initiation in middle vs. bottom comparison
								Sobic.004G078000	6409642	6415765	Citrate synthase	Citrate (Si)-synthase / Citrate oxaloacetate-lyase ((pro-3S)-CH(2)COO->acetyl-CoA)	Coexpressed with genes in roots specific coexpression subnetwork
S06_51947681	6	51947681	2.16879e-07	0.06	ConA	FarmCPU	25.3	Sobic.006G161800	51951834	51953383	similar to Nodulin-21-like	Ccc1 family	iron ion transmembrane transporter activity
S06_51947681	6	51947681	1.70687e-11	0.06	ConA	BLINK	25.3	Sobic.006G161900	51959620	51964254	similar to OSJNBa0091D06.22 protein	autophagy-related protein 13 (ATG13)	Coexpressed with genes in roots specific coexpression subnetwork
								Sobic.006G162000	51972556	51978526	similar to Kinesin heavy chain	ATP BINDING MICROTUBULE MOTOR FAMILY PROTEIN	Coexpressed with genes in roots specific coexpression subnetwork
S06_39982967	6	39982967	3.24608e-06	0.03	NetA	FarmCPU	92.9	Sobic.006G055600	39888060	39890944	similar to Heat shock 70 kDa protein	Heat shock protein 70kD, C-terminal domain
								Sobic.006G055700	39916262	39918940	Uncharacterized protein	Cytochrome c-552/4
								Sobic.006G055800	39923523	39926994	similar to HCF106 protein	Sec-independent protein translocase protein TatA/B/E
								Sobic.006G055900	39927781	39929764	Cysteine-rich transmembrane CYSTM domain-containing protein
								Sobic.006G056000	39937540	39942597	similar to OSJNBa0072K14.18 protein	GRR1-LIKE PROTEIN 1-RELATED	F-box domain
								Sobic.006G056100	39968034	39974215	Uncharacterized protein	Histone chaperone domain-containing protein
S06_48113932	6	48113932	1.44175e-07	0.1	Per	BLINK	122	Sobic.006G113100	48113484	48114201	weakly similar to Putative uncharacterized protein	COPPER TRANSPORT PROTEIN ATOX1-RELATED	Differentially downregulated during nitrogen stress in Shoots vs. Roots comparison
								Sobic.006G113200	48119528	48120635	Uncharacterized protein	COPPER TRANSPORT PROTEIN ATOX1-RELATED	HMA domain-containing protein
								Sobic.006G113301	48121194	48123451	Uncharacterized protein	Phosphorylase Kinase domain 1
								Sobic.006G113400	48135256	48136161	similar to OSIGBa0150F01.6 protein	COPPER TRANSPORT PROTEIN ATOX1-RELATED	HMA domain-containing protein
								Sobic.006G113500	48149019	48150387	weakly similar to OSJNBa0016O02.18 protein	IgA-specific serine endopeptidase / Immunoglobulin A1 protease	Glutamine Phosphoribosylpyrophosphate subunit 1domain 1
								Sobic.006G113600	48151492	48152762	Uncharacterized protein
								Sobic.006G113700	48158360	48159774	COPPER TRANSPORT PROTEIN ATOX1-RELATED	Gap junction channel protein cysteine-rich domain	HMA domain-containing protein
								Sobic.006G113800	48167358	48168325	similar to OSJNBa0016O02.17 protein	COPPER TRANSPORT PROTEIN ATOX1-RELATED	Exhibits agronomic timescale specific expression
								Sobic.006G113900	48172323	48173584	weakly similar to OSJNBa0016O02.18 protein	IgA-specific serine endopeptidase / Immunoglobulin A1 protease
								Sobic.006G113950	48173973	48175920	Uncharacterized protein	DNA topoisomerase I, DNA binding, eukaryotic-type	Zinc/RING finger domain; C3HC4 (zinc finger)
								Sobic.006G114000	48182240	48185270	Uncharacterized protein		Differentially upregulated in leaf sheath in grain maturity vs. anthesis comparison
								Sobic.006G114100	48192164	48203833	ABC TRANSPORTER G FAMILY MEMBER 31	Plant PDR ABC transporter associated	P-loop containing nucleoside triphosphate hydrolase
								Sobic.006G114150	48211166	48211519	Uncharacterized protein	RNase H type-1 domain-containing protein	Ribonuclease H-like domain
								Sobic.006G114200	48211785	48212774	similar to OSJNBa0016O02.17 protein	COPPER TRANSPORT PROTEIN ATOX1-RELATED
								Sobic.006G114300	48214438	48217302	PPR repeat (PPR) // PPR repeat family (PPR_2) // DYW family of nucleic acid deaminases (DYW_deaminase)	pentatricopeptide repeat domain(PPR)	DYW_deaminase
								Sobic.006G114400	48218898	48222486	similar to Montothiol glutaredoxin-S1, mitochondrial precursor	monothiol glutaredoxin, Grx4 family
								Sobic.006G114500	48223799	48228822	similar to Putative uncharacterized protein	Post-GPI attachment to proteins factor 3	Involved in the lipid remodeling steps of GPI-anchor maturation.
S07_1891754	7	1891754	2.07269e-06	0.44	ConA	BLINK	19.1	Sobic.007G020100	1873666	1875062	Pollen allergen (Pollen_allerg_1) // Rare lipoprotein A (RlpA)-like double-psi beta-barrel (DPBB_1)	Expansin/Lol pI	Exhibits root specific expression
							19.1	Sobic.007G020200	1885830	1887792	similar to Expansin-A19 precursor	Pollen allergen (Pollen_allerg_1) // Rare lipoprotein A (RlpA)-like double-psi beta-barrel (DPBB_1)
S09_58006574	9	58006574	7.96133e-09	0.03	ConA	FarmCPU	7.1	Sobic.009G243800	58000984	58006602	MFS transporter, SP family, solute carrier family 2 (facilitated glucose transporter), member 8 (SLC2A8, GLUT8)		Component of shoot nitrate treatment specific coexpression subnetwork
S09_58006574	9	58006574	6.88113e-19	0.03	ConA	BLINK	7.1
S09_58006574	9	58006574	7.37349e-18	0.03	NetA	BLINK	7.1
S09_58006574	9	58006574	1.52223e-15	0.03	noRtips	FarmCPU	7.1
S09_58006574	9	58006574	8.20635e-37	0.03	noRtips	BLINK	7.1
S09_58006574	9	58006574	1.9906e-10	0.03	Per	FarmCPU	7.1
S09_58006574	9	58006574	1.08567e-18	0.03	Per	BLINK	7.1
S09_58006574	9	58006574	6.51957e-08	0.03	SurfA	BLINK	7.1
S09_58006574	9	58006574	8.99814e-10	0.03	TrLngth	BLINK	7.1
S09_57233180	9	57233180	9.15063e-11	0.11	ConA	BLINK	20.6	Sobic.009G232100	57212884	57215102	similar to Fasciclin-like protein FLA12	plant-type secondary cell wall biogenesis	FAS1 domain-containing protein
								Sobic.009G232200	57216583	57218020	similar to Fasciclin-like protein FLA15		Coexpressed with genes in roots specific coexpression subnetwork
								Sobic.009G232266	57225567	57226701	similar to Monothiol glutaredoxin-S9		GlrX-like_plant: glutaredoxin-like family
								Sobic.009G232332	57230806	57232598	Uncharacterized protein
S09_55159986	9	55159986	2.92094e-14	0.04	NetA	BLINK	61.6	Sobic.009G202400	55153981	55154862	weakly similar to Putative uncharacterized protein P0483D07.9	Cotton fibre expressed protein (DUF761)
S09_55159986	9	55159986	1.73765e-07	0.04	NetA	FarmCPU	61.6	Sobic.009G202501	55161174	55162273	Uncharacterized protein
S09_55159986	9	55159986	5.48375e-28	0.04	ConA	BLINK	61.6	Sobic.009G202600	55163708	55165354	similar to Acyltransferase family protein	ANCIENT UBIQUITOUS PROTEIN	Differentially downregulated in panicle in anthesis vs. floral initiation comparison
S09_55159986	9	55159986	1.13783e-28	0.04	noRtips	BLINK	61.6	Sobic.009G202700	55167935	55170732	weakly similar to Chromosome chr6 scaffold_3, whole genome shotgun sequence	PROTEIN ABERRANT POLLEN DEVELOPMENT 1-RELATED	Zinc/RING finger domain; C3HC4 (zinc finger)
S09_55159986	9	55159986	1.06189e-25	0.04	Per	BLINK	61.6	Sobic.009G202801	55172523	55178621	Kinesin motor domain-containing protein	kinesin family member C2/C3 (KIFC2_3)
S09_55159986	9	55159986	3.91558e-14	0.04	TrLngth	BLINK	61.6	Sobic.009G202900	55183741	55190886	similar to Putative uncharacterized protein P0483D07.18	histidine-containing phosphotransfer peotein (AHP)
								Sobic.009G203000	55190340	55195646	similar to Putative uncharacterized protein	ATP-DEPENDENT PROTEASE LA (LON) DOMAIN PROTEIN
								Sobic.009G203100	55200523	55202980	similar to Os12g0611700 protein	Cytochrome c oxidase assembly factor 3 mitochondrial coiled-coil domain-containing protein
								Sobic.009G203200	55204341	55208045	similar to Putative pectin methylesterase	pectinesterase
								Sobic.009G203400	55214421	55216696	similar to Os05g0521900 protein	Protein of unknown function (DUF4005)
S09_57072489	9	57072489	9.9122e-09	0.04	NetA	BLINK	24.4	Sobic.009G230100	57047847	57050999	similar to Os01g0674800 protein	LRR RECEPTOR-LIKE SERINE/THREONINE-PROTEIN KINASE MRH1-RELATED	Threonine-specific protein kinase
S09_57072489	9	57072489	6.26601e-10	0.04	noRtips	BLINK	24.4	Sobic.009G230200	57053831	57056771	similar to Putative glyoxal oxidase	Galactose oxidase / Beta-galactose oxidase
S09_57072489	9	57072489	3.98458e-12	0.04	Per	BLINK	24.4	Sobic.009G230300	57057294	57057964	Uncharacterized protein
S09_57072489	9	57072489	8.79823e-07	0.04	TrLngth	BLINK	24.4	Sobic.009G230400	57058073	57060459	similar to UDP-glucosyltransferase BX8	GLUCOSYL/GLUCURONOSYL TRANSFERASES
								Sobic.009G230500	57061783	57065103	Tubby C-terminal domain-containing protein	TUBBY-RELATED /
								Sobic.009G230600	57064670	57072095	Uncharacterized protein
S09_1263108	9	1263108	3.39252e-08	0.09	NetA	BLINK	7.9	Sobic.009G014500	1257750	1263508	similar to Putative uncharacterized protein	Pleckstrin-homology domain (PH domain)/Phosphotyrosine-binding domain (PTB)	Embryo defective 2735
S09_1263108	9	1263108	1.90863e-06	0.09	Per	FarmCPU	7.9	Sobic.009G014600	1267112	1268591	similar to Putative uncharacterized protein	Phospholipase A(1) / Phospholipase A1	Alpha/Beta hydrolase fold
S09_1263108	9	1263108	6.3563e-08	0.09	Per	BLINK	7.9
S09_1263108	9	1263108	6.38852e-07	0.09	SurfA	BLINK	7.9
S09_1263108	9	1263108	5.60732e-08	0.09	TrLngth	FarmCPU	7.9
42 days after germination
SNP	Chr	Pos	P.value	MAF	Traits	Model	LD region distance(kb)	GeneID	Start	End	Description	Protein class/domain family	Protein function/expression
S01_1865808	1	1865808	3.3934e-06	0.07	RtW	FarmCPU	14.4	Sobic.001G023300	1865214	1867137	Uncharacterized protein
S01_1865808	1	1865808	3.3934e-06	0.07	RtW	BLINK	14.4	Sobic.001G023400	1867351	1871783	similar to Os03g0835100 protein	GTPASE, IMAP FAMILY MEMBER-RELATED	P-loop containing nucleoside triphosphate hydrolase
								Sobic.001G023500	1873872	1878827	similar to Putative uncharacterized protein	Phosphatidylinositol N-acetyglucosaminlytransferase subunit P-related	Domain of unknown function DUF4378
S02_60332045	2	60332045	3.2029e-06	0.12	NetA	BLINK	7.1	Sobic.002G210300	60324272	60325273	similar to Putative uncharacterized protein OSJNBa0039E17.34	BETA-1,3-N-ACETYLGLUCOSAMINYLTRANSFERASE	Coexpressed with genes in roots specific coexpression subnetwork
S02_60332045	2	60332045	6.58954e-07	0.12	SurfA	BLINK	7.1
S02_7792893	2	7792893	4.20676e-09	0.05	NetA	BLINK	5	Sobic.002G075300	7792286	7797178	Protein kinase domain-containing protein	Leucine Rich Repeat (LRR_1) / Leucine rich repeat N-terminal domain	Threonine-specific protein kinase
S03_72463705	3	72463705	4.43881e-07	0.14	NetA	BLINK	37.9	Sobic.003G418600	72425488	72426484	Phosphogluconate dehydrogenase (NADP(+)-dependent, decarboxylating)
								Sobic.003G418700	72427289	72431083	similar to Triacylglycerol Lipase	CGI-141-RELATED/LIPASE CONTAINING PROTEIN
								Sobic.003G418733	72433798	72435236		Uncharacterized protein
								Sobic.003G418766	72440053	72440524		Uncharacterized protein
								Sobic.003G418800	72440431	72441147		Uncharacterized protein
								Sobic.003G418900	72441200	72443975	Predicted protein	Uncharacterized protein
								Sobic.003G419100	72443981	72451038	similar to Putative VAP27	VESICLE-ASSOCIATED MEMBRANE PROTEIN-ASSOCIATED PROTEIN
								Sobic.003G419000	72444070	72445186		Cysteine-rich transmembrane CYSTM domain-containing protein
								Sobic.003G419200	72457702	72459491	weakly similar to Putative uncharacterized protein	ASPARTYL PROTEASES
								Sobic.003G419300	72462178	72463975	similar to Putative uncharacterized protein	ASPARTYL PROTEASES
S03_73478713	3	73478713	2.40785e-08	0.1	ConA	FarmCPU	20.9	Sobic.003G432300	73468109	73477254	similar to Nodulin-like	ribosomal RNA-processing protein 12 (RRP12)	ARM REPEAT SUPERFAMILY PROTEIN
S03_73478713	3	73478713	1.47186e-07	0.1	ConA	BLINK	20.9	Sobic.003G432400	73477558	73479176	Uncharacterized protein	FBD domain-containing protein
S03_73478713	3	73478713	3.22407e-10	0.1	noRtips	FarmCPU	20.9	Sobic.003G432500	73479503	73482302	similar to Chloroplast SRP receptor cpFtsY precursor	fused signal recognition particle receptor (ftsY)
S03_73478713	3	73478713	3.24949e-08	0.1	noRtips	BLINK	20.9	Sobic.003G432600	73484065	73485886	similar to Chromosome chr7 scaffold_31, whole genome shotgun sequence	PHOSPHOLIPASE A1-IGAMMA1, CHLOROPLASTIC-RELATED	Differentially upregulated during nitrogen stress in Shoots vs. Roots comparison
								Sobic.003G432700	73487985	73489650	similar to Protein kinase-like	D-mannose binding lectin (B_lectin)
S03_781067	3	781067	2.2698e-10	0.1	Rt.TW	FarmCPU	0.044	Sobic.003G008500	774687	781269	similar to Target of myb1-like	VHS DOMAIN CONTAINING PROTEIN FAMILY
S04_56655132	4	56655132	7.28373e-07	0.39	TrLngth	BLINK	0.2	Sobic.004G216900	56654358	56656505	similar to Putative uncharacterized protein	MYB-LIKE DNA-BINDING PROTEIN MYB // MYB DOMAIN PROTEIN 79	Coexpressed with genes in anthesis stage specific coexpression subnetwork
S04_6401545	4	6401545	1.34876e-07	0.04	ConA	BLINK	44.3	Sobic.004G077100	6370984	6373917	similar to Putative mitotic spindle checkpoint component mad3	checkpoint serine/threonine-protein kinase (BUB1)
								Sobic.004G077200	6374860	6375493	Uncharacterized protein
								Sobic.004G077300	6375795	6385358	similar to Putative uncharacterized protein	brefeldin A-inhibited guanine nucleotide-exchange protein (ARFGEF, BIG)	Sec7 domain, alpha orthogonal bundle(interpro). ARM repeat
								Sobic.004G077400	6386367	6390110	similar to Putative uncharacterized protein	mediator of RNA polymerase II transcription subunit 18 (MED18)	Differentially upregulated in seed grain maturity during imbibed vs. dry treatment
								Sobic.004G077500	6389608	6393140	weakly similar to BZIP transcription factor-like	CAMP-RESPONSE ELEMENT BINDING PROTEIN-RELATED / BZIP TRANSCRIPTION FACTOR 60
								Sobic.004G077600	6396511	6401125	similar to Putative uncharacterized protein	SWI/SNF COMPLEX-RELATED	RING/U-box superfamily (HMM)
								Sobic.004G077700	6397446	6398490	similar to Putative uncharacterized protein	SF44 - SWI/SNF COMPLEX-RELATED
								Sobic.004G077800	6401334	6406081	imilar to RNA polymerase Rpb3/Rpb11 dimerisation domain containing protein, expressed	DNA-directed RNA polymerases I and III subunit RPAC1 (RPC40, POLR1C)	Component of shoot nitrate treatment specific coexpression subnetwork
								Sobic.004G077900	6406159	6409398	similar to Os06g0620600 protein	YIP1 INTERACTING FACTOR HOMOLOG YIF1 PROTEIN	Differentially downregulated in root floral initiation in middle vs. bottom comparison
								Sobic.004G078000	6409642	6415765	Citrate synthase	Citrate (Si)-synthase / Citrate oxaloacetate-lyase ((pro-3S)-CH(2)COO->acetyl-CoA)	Coexpressed with genes in roots specific coexpression subnetwork
S06_48113932	6	48113932	5.7848e-07	0.1	Per	FarmCPU	122	Sobic.006G113100	48113484	48114201	weakly similar to Putative uncharacterized protein	COPPER TRANSPORT PROTEIN ATOX1-RELATED	Differentially downregulated during nitrogen stress in Shoots vs. Roots comparison
								Sobic.006G113200	48119528	48120635	HMA domain-containing protein	COPPER TRANSPORT PROTEIN ATOX1-RELATED	Copper chaperone
								Sobic.006G113301	48121194	48123451	Uncharacterized protein	Phosphorylase Kinase; domain 1
								Sobic.006G113400	48135256	48136161	similar to OSIGBa0150F01.6 protein	COPPER TRANSPORT PROTEIN ATOX1-RELATED
								Sobic.006G113500	48149019	48150387	weakly similar to OSJNBa0016O02.18 protein	IgA-specific serine endopeptidase
								Sobic.006G113600	48151492	48152762	Uncharacterized protein
								Sobic.006G113700	48158360	48159774	Copper chaperone	COPPER TRANSPORT PROTEIN ATOX1-RELATED	Gap junction channel protein cysteine-rich domain
								Sobic.006G113800	48167358	48168325	similar to OSJNBa0016O02.17 protein	COPPER TRANSPORT PROTEIN ATOX1-RELATED
								Sobic.006G113900	48172323	48173584	IgA-specific serine endopeptidase	HMA domain-containing protein
								Sobic.006G113950	48173973	48175920	Uncharacterized protein	DNA topoisomerase I, DNA binding, eukaryotic-type	Zinc finger, RING/FYVE/PHD-type
								Sobic.006G114000	48182240	48185270	Uncharacterized protein		Differentially upregulated in leaf sheath in grain maturity vs. anthesis comparison
								Sobic.006G114100	48192164	48203833	ABC transporter domain-containing protein	ABC TRANSPORTER G FAMILY MEMBER 31
								Sobic.006G114150	48211166	48211519	RNase H type-1 domain-containing protein	Ribonuclease H-like domain
								Sobic.006G114200	48211785	48212774	similar to OSJNBa0016O02.17 protein	COPPER TRANSPORT PROTEIN ATOX1-RELATED
								Sobic.006G114300	48214438	48217302	DYW domain-containing protein	PPR repeat family (PPR_2)
								Sobic.006G114400	48218898	48222486	similar to Montothiol glutaredoxin-S1, mitochondrial precursor	monothiol glutaredoxin (grxD, GLRX5)	Differentially downregulated in leaf whorl vegetative in middle vs. lower comparison
								Sobic.006G114500	48223799	48228822	similar to Putative uncharacterized protein	PER1-RELATED	Post-GPI attachment to proteins factor 3
S06_51132145	6	51132145	4.14948e-11	0.12	NetA	FarmCPU	43.9	Sobic.006G149650	51109746	51110494	Uncharacterized protein
								Sobic.006G149700	51115120	51116554	similar to OSIGBa0131L05.3 protein	Senescence regulator (Senescence_reg)	Senescence regulator S40
								Sobic.006G149800	51133143	51143512	similar to OSIGBa0131L05.6 protein	PPR repeat (PPR) // PPR repeat (PPR_1) // Pentatricopeptide repeat domain (PPR_3)
								Sobic.006G149900	51136602	51137298	No apical meristem-associated C-terminal domain-containing protein	GLUTATHIONE S-TRANSFERASE, GST, SUPERFAMILY, GST DOMAIN CONTAINING
								Sobic.006G150001	51141819	51143354	Uncharacterized protein
								Sobic.006G150200	51148469	51151387	similar to Putative uncharacterized protein	Cysteine-rich transmembrane CYSTM domain-containing protein
								Sobic.006G150300	51151958	51155284	weakly similar to OSIGBa0131L05.8 protein	WPP domain-associated protein
S06_54299781	6	54299781	7.72916e-07	0.13	NetA	FarmCPU	5.9	Sobic.006G188700	54303785	54306127	RING-H2 zinc finger protein RHA1 (RHA1)	Zinc finger, RING-CH-type	zinc ion binding
S07_57211659	7	57211659	8.72749e-09	0.04	Per	FarmCPU	15.9	Sobic.007G142200	57211035	57212871	anthocyanidin reductase (ANR)	Flavonol reductase/cinnamoyl-CoA reductase	NAD-dependent epimerase/dehydratase, N-terminal domain
								Sobic.007G142300	57224283	57228968	Uncharacterized protein
S09_55159986	9	55159986	1.08243e-09	0.04	ConA	BLINK	61.6	Sobic.009G202400	55153981	55154862	weakly similar to Putative uncharacterized protein P0483D07.9	PF05553 - Cotton fibre expressed protein (DUF761)
S09_55159986	9	55159986	2.74141e-17	0.04	NetA	BLINK	61.6	Sobic.009G202501	55161174	55162273	Uncharacterized protein
S09_55159986	9	55159986	1.05635e-17	0.04	noRtips	BLINK	61.6	Sobic.009G202600	55163708	55165354	similar to Acyltransferase family protein	SF19 - ANCIENT UBIQUITOUS PROTEIN	Differentially downregulated in panicle in anthesis vs. floral initiation comparison
S09_55159986	9	55159986	3.28298e-14	0.04	Per	BLINK	61.6	Sobic.009G202700	55167935	55170732	weakly similar to Chromosome chr6 scaffold_3, whole genome shotgun sequence;PROTEIN ABERRANT POLLEN DEVELOPMENT 1-RELATED	Zinc/RING finger domain, C3HC4 (zinc finger)	E3 UBIQUITIN-PROTEIN LIGASE MDM2 (PTHR46858:SF5)
S09_55159986	9	55159986	6.42114e-10	0.04	SurfA	BLINK	61.6	Sobic.009G202801	55172523	55178621	kinesin family member C2/C3 (KIFC2_3)	Kinesin motor domain-containing protein	KINESIN-LIKE PROTEIN KIN-14K
S09_55159986	9	55159986	6.61032e-09	0.04	TrLngth	BLINK	61.6	Sobic.009G202900	55183741	55190886	histidine-containing phosphotransfer peotein (AHP);similar to Putative uncharacterized protein P0483D07.18
								Sobic.009G203000	55190340	55195646	ATP-DEPENDENT PROTEASE LA (LON) DOMAIN PROTEIN;similar to Putative uncharacterized protein	Protein cereblon	Cul4A-RING E3 ubiquitin ligase complex (Quick GO)
								Sobic.009G203100	55200523	55202980	similar to Os12g0611700 protein	Cytochrome c oxidase assembly factor 3 mitochondrial coiled-coil domain-containing protein
								Sobic.009G203200	55204341	55208045	similar to Putative pectin methylesterase	Pectinesterase	ACYL-COA THIOESTER HYDROLASE YBHC-RELATED (Panther)
								Sobic.009G203400	55214421	55216696	similar to Os05g0521900 protein; Protein of unknown function (DUF4005)	Myosin-like IQ motif-containing domain (Interpro).
S09_57072489	9	57072489	9.72415e-12	0.04	noRtips	BLINK	24.4	Sobic.009G230100	57047847	57050999	LRR RECEPTOR-LIKE SERINE/THREONINE-PROTEIN KINASE MRH1-RELATED	Protein kinase domain-containing protein	Transferase(Phosphotransferase) domain 1 (CATH).
S09_57072489	9	57072489	3.92061e-08	0.04	SurfA	BLINK	24.4	Sobic.009G230200	57053831	57056771	similar to Putative glyoxal oxidase	Galactose oxidase-like Early set domain-containing protein (Uniprot)
								Sobic.009G230300	57057294	57057964	Uncharacterized protein
								Sobic.009G230400	57058073	57060459	similar to UDP-glucosyltransferase BX8,GLUCOSYL/GLUCURONOSYL TRANSFERASES		Coexpressed with genes in roots specific coexpression subnetwork(Gene Atlas Desc).
								Sobic.009G230500	57061783	57065103	TUBBY-RELATED	TUBBY-LIKE F-BOX PROTEIN 7 (PTHR16517:SF50)
								Sobic.009G230600	57064670	57072095	Uncharacterized protein
S09_58006574	9	58006574	1.64859e-08	0.03	ConA	FarmCPU	7.1	Sobic.009G243800	58000984	58006602	similar to 10A19I.3	MFS transporter, SP family, solute carrier family 2 (facilitated glucose transporter), member 8 (SLC2A8, GLUT8)
S09_58006574	9	58006574	7.01837e-15	0.03	ConA	BLINK	7.1
S09_58006574	9	58006574	1.17776e-19	0.03	NetA	BLINK	7.1
S09_58006574	9	58006574	1.41288e-06	0.03	noRtips	FarmCPU	7.1
S09_58006574	9	58006574	1.3323e-17	0.03	noRtips	BLINK	7.1
S09_58006574	9	58006574	1.19708e-18	0.03	Per	BLINK	7.1
S09_58006574	9	58006574	1.67944e-11	0.03	SurfA	BLINK	7.1
S09_58006574	9	58006574	4.63383e-08	0.03	TrLngth	BLINK	7.1

## Sheet: S4
Supplementary Table 4:Haplotypes associated with Pi deficiency. Trait codes: average root orientation (AvOrnt); convex area (ConA); maximum width (MaxWdth); network area (NetA); number of root tips (noRtips); perimeter (Per); surface area (SurfA); total root length (TrLngth); volume (Vol).
Block size (kb)	SNP ID	Alleles	DAG	Haplotypes	Haplotype frequency	Traits	Genes within the block	Description
7	S02_63147078	G/C	42	TCG	0.51	AvROrnt;ConA;MaxWdth,NetA;noRtips;Per;TrLngth	Sobic.002G241700	similar to Putative phosphatidylinositol transfer-like protein II
	S02_63139701			ACG	0.23		Sobic.002G241900	similar to Putative uncharacterized protein
	S02_63140323			TAG	0.18
				TCC	0.08
42	S02_4706323	T/C	21	TGGGCGC	0.42	Per	Sobic.002G050000	Predicted protein
	S02_4706330			TGGGCCG	0.35		Sobic.002G050100	bifunctional inhibitor/seed storage 2s albumin-like protein-related
	S02_4707065			TGGGTGC	0.15
	S02_4707088			CCCACGC	0.07
	S02_4719423
	S02_4748522
	S02_4748523
44	S04_6370959			AGCTG	0.61	ConA;noRtips	Sobic.004G078000	Citrate synthase
	S04_6401545	G/A	21	AGGCA	0.17
	S04_6415121		42	CGCTG	0.1
	S04_6415156			AACTG	0.06
	S04_6415220			AGCTA	0.06
	S04_6463211
	S04_6463220
25	S06_51947681	A/G	21	ATC	0.73	ConA	Sobic.006G161800	similar to Nodulin-21-like
	S06_51964327			ATG	0.16
	S06_51972959			GGC	0.08
				GTC	0.03
92	S06_39890096			GCAG	0.54	NetA	Sobic.006G055600	similar to Heat shock 70 kDa protein
	S06_39941944			GTCG	0.39
	S06_39941989			ACCA	0.05
	S06_39982967	G/A	21	GCCG	0.01
122	S06_48113932	G/T	21	GATA	0.58	Per	Sobic.006G114100	abc transporter g family member 31
	S06_48213184			GCAG	0.32
	S06_48217975			TATA	0.06
	S06_48235932			GAAG	0.02
				GAAA	0.02
20	S09_57212541			ACAC	0.4	ConA	Sobic.009G232100	similar to Fasciclin-like protein FLA12
	S09_57212573			TTTC	0.31		Sobic.009G232200	similar to Fasciclin-like protein FLA15
	S09_57233176			ACTA	0.22
	S09_57233180	C/A	21	ACTC	0.06
61	S09_55154451			GAAGT	0.66	ConA;TrLngth,NetA;noRtips;Per;SurfA	Sobic.009G202600	similar to Acyltransferase family protein
	S09_55154520			GAACT	0.09		Sobic.009G202700	weakly similar to Chromosome chr6 scaffold_3
	S09_55159986	A/G	21	ACACT	0.07		Sobic.009G203200	similar to Putative pectin methylesterase
	S09_55206351		42	ACGCT	0.07
	S09_55216079			ACACA	0.06
				ACAGT	0.02
				GCACT	0.01
24	S09_57048063			CCG	0.07	ConA;TrLngth,NetA;noRtips;Per;SurfA	Sobic.009G230200	similar to Putative glyoxal oxidase
	S09_57062019		21	ATG	0.1		Sobic.009G230400	similar to UDP-glucosyltransferase BX8
	S09_57072489	G/A	42	ATA	0.07
	S09_57118619			ACG	0.02
	S09_57118644

## Sheet: S5
Supplementary Table 5: Adjusted means between the P conditions at 21 DAG. Trait codes: average diameter (AvDim); average root orientation (AvOrnt); convex area (ConA); maximum number of roots (MaxnR); maximum width (MaxWdth); network area (NetA); number of root tips (noRtips); perimeter (Per); solidity (Soldty); surface area (SurfA); total root length (TrLngth); volume (Vol).
Genotype	AvDim	AvROrnt	ConA	Depth	MaxnR	MaxWdth	NetA	noRtips	Per	Soldty	SurfA	TrLngth	Vol	P condition
1002	0.06	51.99	89.67	18.94	16.83	7.38	3.3	88.46	160.14	0.05	13.07	87.07	0.25	Optimal P
1090	0.06	44.59	240.07	21.78	27.54	15.51	13.02	223.87	485.84	0.06	50.31	267.48	0.99	Optimal P
2001	0.06	42.18	228.06	20.24	27.47	16.14	16.68	263.35	635.17	0.07	66.33	363.07	1.27	Optimal P
2002	0.06	44.02	324.34	26.88	34.87	17.18	23.59	353.53	804.38	0.08	93.58	460.11	2.02	Optimal P
2009	0.05	44.25	193.54	22.97	28.52	13.01	12.81	261.33	510.17	0.07	52.19	296.98	0.96	Optimal P
2018	0.06	45.39	214.73	21.06	29.18	16.44	16.39	254.65	562.61	0.08	66.55	328.24	1.44	Optimal P
202	0.05	42.9	315.77	25.71	35.96	18.82	21.65	406.46	894.35	0.06	87.12	515.8	1.54	Optimal P
2021	0.06	44.31	182.28	18.74	28.14	15.42	8.3	137.71	322.58	0.06	32.48	179.2	0.66	Optimal P
2022	0.08	54.91	118.48	15.14	15.47	9.38	4.5	119.04	179.24	0.13	15.75	88.57	0.3	Optimal P
2025	0.05	45.45	193.23	20.58	24.45	13.5	12.64	274.72	509.25	0.07	48.09	275.74	0.84	Optimal P
2031	0.05	45.63	283.14	22.71	28.29	15.92	15.01	225.79	599.55	0.05	58.69	337.63	1.03	Optimal P
204	0.05	41.13	149.19	19.46	15.44	12.1	7.26	152.67	332.47	0.05	27.78	179.12	0.47	Optimal P
2058	0.06	43.58	132.05	19.55	24.93	12.76	9.51	167.32	382.32	0.07	36.79	214.18	0.64	Optimal P
206	0.06	46.39	220.01	24.81	30.96	13.25	12.3	181.37	466.45	0.06	47.39	262.36	0.86	Optimal P
2065	0.05	44.92	242.03	24.5	23.52	15.97	11.15	200.65	470.61	0.05	42.08	255.98	0.68	Optimal P
218	0.05	42.15	280.84	23.41	27.86	15.91	22.14	410.66	896.71	0.07	88.99	513.98	1.74	Optimal P
293	0.05	53.39	77.82	13.9	8.47	8.06	3.82	59.24	159.55	0.06	13.74	83.07	0.2	Optimal P
297	0.06	44.82	227.12	21.04	39.14	15.99	16.06	254.24	595.05	0.07	64.51	342.17	1.31	Optimal P
298	0.07	52.34	43.88	9.28	9.14	7.58	1.26	37.37	33.78	0.09	4.08	10.84	0.13	Optimal P
300	0.04	44.51	228.41	23.14	29.19	17.48	11.61	217.33	568.51	0.05	44.89	313.31	0.66	Optimal P
307	0.07	43.92	163.52	21.18	26.21	12.56	10.83	167.59	376.78	0.07	42.24	208.91	0.93	Optimal P
309	0.06	54.21	129.42	17.67	15.85	9.68	5.36	109.06	265.82	0.06	20.28	143.98	0.31	Optimal P
312	0.05	41.85	160.16	18.1	22.29	16.87	9.23	180.53	418.53	0.06	34.96	228.56	0.54	Optimal P
314	0.06	45.42	137.95	19.28	21.72	10.92	9.93	155.13	371.72	0.08	37.8	203.82	0.71	Optimal P
331	0.06	47.43	95.79	18.48	14.31	8.6	6.89	128.37	303.66	0.06	26.93	169.89	0.43	Optimal P
337	0.06	49.15	112.62	18.57	18.81	9.16	8.76	136.91	339.68	0.06	35.71	199.67	0.67	Optimal P
338	0.06	46.28	128.89	19.08	16.76	10.41	5.45	138.03	245.04	0.04	20.85	133.98	0.34	Optimal P
342	0.04	45.98	294.01	22.61	39.19	17.88	13.37	288.66	703.37	0.04	52.39	388.88	0.73	Optimal P
348	0.04	44.06	227.81	23.12	23.55	15.66	7.93	168.04	433.6	0.03	30.68	233.59	0.45	Optimal P
364	0.06	44.14	124.68	18.96	20.43	12.86	6.85	124.16	253.2	0.06	26.43	139.25	0.57	Optimal P
366	0.08	54.98	74.15	17.08	13.8	6.05	4.13	73.37	131.31	0.09	16.61	70.4	0.43	Optimal P
367	0.05	47.63	196.19	22.83	31.76	12.86	15.19	232.18	565.7	0.08	59.84	321.76	1.16	Optimal P
368	0.05	53.09	143.87	15.27	18.26	11.09	5.77	206.24	293.1	0.07	21.86	154.03	0.35	Optimal P
372	0.05	47.48	156.32	23.3	24.65	11.98	8.24	150.15	378.38	0.05	32.19	209.99	0.54	Optimal P
376	0.05	45.28	221.46	21.3	38.96	15.3	17.77	340.53	833.09	0.08	70.52	470.4	1.17	Optimal P
380	0.07	50.84	95.37	20.48	22.92	7.93	8.45	102.68	297.09	0.08	35.92	184.18	0.75	Optimal P
382	0.05	46.66	164.18	21.02	18.55	11.96	7.2	114.37	304.43	0.04	27.68	167.83	0.49	Optimal P
385	0.06	45.59	291.97	23.95	31.2	19.04	17.49	287.2	643.91	0.06	70.11	368.91	1.4	Optimal P
390	0.06	46.71	234.42	22.03	36.09	16.42	15.79	213.16	559.47	0.07	64	321.45	1.38	Optimal P
393	0.05	41.24	163.58	18.69	26.61	15.09	7.64	172.97	339.8	0.06	28.11	178.9	0.45	Optimal P
403	0.05	50.79	151.85	21.37	17.14	10.79	7.69	126.91	329.62	0.05	28.57	179.2	0.43	Optimal P
413	0.05	49.9	109.7	17.75	20.96	11.11	7.52	116.17	285.76	0.07	29.43	157.26	0.63	Optimal P
415	0.06	54.06	145.85	21.22	12.15	12.62	4.18	55.26	170.03	0.03	15.01	88.8	0.26	Optimal P
417	0.06	46.49	184.47	21.87	18.5	13.04	7.87	161.79	314.34	0.05	30.47	171.11	0.65	Optimal P
419	0.07	48.55	193.03	20.97	14.85	14.55	8.82	116.91	341.11	0.06	33.75	191.54	0.59	Optimal P
42	0.05	43.3	184.74	20.88	23.96	15.52	10.05	178.79	440.55	0.05	37.82	239.3	0.58	Optimal P
420	0.05	43.18	204.32	19.83	25.63	16.17	10.5	221.53	531.66	0.05	40.22	291.2	0.58	Optimal P
421	0.05	47.56	261.28	23.95	35.88	17.9	15.23	220.71	625.23	0.05	60.08	352.43	1.15	Optimal P
424	0.05	57.73	160.79	17.13	25.43	11	10.46	175.85	422.84	0.1	40.87	236.59	0.7	Optimal P
440	0.05	42.64	327.68	23.2	29.79	20.94	18.41	323.17	745.07	0.05	74.09	426.73	1.39	Optimal P
450	0.05	47.4	208.58	18.88	20.95	15	9.94	162.72	372.9	0.04	37.29	201.64	0.65	Optimal P
465	0.07	50.99	77.09	15.61	17.21	7.5	5.13	89.26	179.78	0.08	21.07	103.54	0.48	Optimal P
477	0.05	42.94	336.53	23.21	35.47	19.51	24.28	396.69	1059.44	0.07	94.43	590.63	1.53	Optimal P
487	0.06	43.51	211.25	20.27	34.18	16.21	13.03	239.06	588.89	0.06	51.08	324.48	0.92	Optimal P
5006	0.06	43.49	228.93	24.86	18.85	12.81	13.22	202.31	492.41	0.05	52.88	284.88	0.99	Optimal P
5012	0.05	49.58	318.78	28.33	31.76	17.56	13.32	227.83	547.5	0.04	51.8	307.69	0.91	Optimal P
5013	0.04	49.91	124.47	21.87	14.19	7.65	5.14	87	228.94	0.04	19.29	123.68	0.29	Optimal P
5027	0.05	46.29	142.49	22.34	17.81	10.19	10.09	157.24	396.68	0.07	40.07	229.43	0.69	Optimal P
5038	0.05	43.9	185.58	19.26	24.13	13.87	10.75	164.17	484.77	0.05	41.32	269.79	0.62	Optimal P
5051	0.06	53.79	95.96	17.08	16.21	8.6	4.96	76.93	193.34	0.08	19.34	107.81	0.38	Optimal P
5055	0.05	54.99	199.63	17.04	23.55	12.51	9	156.88	428.33	0.1	35.84	241.88	0.57	Optimal P
5058	0.05	45.98	237.06	24.64	23.47	16.18	10.45	188.02	449.91	0.04	39.73	245.67	0.64	Optimal P
5063	0.06	50.75	106.39	18.3	19.14	9.39	7.06	110.91	271.32	0.07	27.64	154.53	0.49	Optimal P
5073	0.06	47.48	139.37	21.24	16.89	11.04	7.77	84.12	285.9	0.05	29.08	158.79	0.52	Optimal P
5110	0.07	44.44	242.82	20.41	37.51	15.98	13.89	235.06	539.42	0.06	58.82	318.08	1.37	Optimal P
5111	0.06	43.47	246.72	22.53	32.46	17.54	14.78	243.17	545.34	0.05	58.69	312.03	1.13	Optimal P
521	0.07	56.42	133.02	21.35	12.88	11.06	4.89	52.26	177.84	0.04	18	94.54	0.37	Optimal P
524	0.05	42.31	240.47	20.31	25.23	17.21	11.87	261.45	586.83	0.05	44.45	313.09	0.65	Optimal P
527	0.05	45.94	315.28	25.69	33.61	18.89	16.38	306.97	723.34	0.06	64.55	404.94	1.11	Optimal P
531	0.06	42.49	116.67	15.17	20.16	10.88	6.47	108.46	269.3	0.08	24.74	147.07	0.47	Optimal P
551	0.06	45.8	69.59	14.89	18.11	8.03	5.36	88.67	207.54	0.07	21.92	123.29	0.4	Optimal P
553	0.07	48.38	107.82	17.48	18.72	9.55	6.79	115.47	234.86	0.08	27.4	133.05	0.62	Optimal P
555	0.06	43.37	158.42	19.38	20.31	12.6	9.66	166.7	379.7	0.05	38.33	218.06	0.71	Optimal P
583	0.07	47.86	137.03	22.04	19.63	10.52	9.4	131.25	306.96	0.06	36.5	171.64	0.8	Optimal P
586	0.09	48.6	104.99	20.26	16.78	7.83	8.06	74	235.94	0.07	33.98	142.55	0.89	Optimal P
597	0.06	43.71	170.02	24.07	23.31	12.21	10.54	188.15	442.25	0.07	44.96	264.72	0.92	Optimal P
604	0.05	65.03	7.4	13.49	4.63	4.14	-0.41	-1.5	-9.88	0.06	-2.2	-9.84	-0.05	Optimal P
616	0.08	46.89	194.46	20.05	24.21	15.66	12.29	125.93	310.58	0.06	49.07	174.51	1.63	Optimal P
618	0.06	48.85	139.46	22.44	20.98	10.51	7.87	132.15	318.55	0.05	31.33	180.42	0.63	Optimal P
621	0.05	38.42	103.53	17.3	14.96	8.82	7.07	141.58	306.43	0.06	26.77	166.81	0.44	Optimal P
628	0.06	47.51	174.47	20.68	12.92	12.76	6.35	87.35	240.46	0.03	23.02	128.58	0.38	Optimal P
635	0.05	43.87	232.74	21.51	27.63	15.89	15.95	229.12	624.45	0.07	63.19	356.6	1.17	Optimal P
644	0.05	47.68	136.47	19.49	19.87	11.28	6.51	121.71	284.35	0.05	23.58	150.77	0.34	Optimal P
648	0.05	48.25	150.78	19.35	22.06	13.58	5.53	141.13	250.39	0.04	21.1	133.72	0.36	Optimal P
655	0.06	51.64	76.8	12.55	10.92	9.16	3.95	61.35	152.19	0.08	14.52	82.35	0.24	Optimal P
656	0.06	45.01	187.37	19.88	29.59	14.96	14.09	261.68	570.53	0.07	55.12	320.28	0.98	Optimal P
667	0.05	45.14	189.82	24.07	24.51	14.31	8.36	168.39	367.16	0.05	33.75	210.91	0.59	Optimal P
671	0.07	45.35	237.74	24.58	27.09	16.28	11.89	221.42	426.29	0.05	46.74	237.62	0.96	Optimal P
682	0.06	53.12	80.74	16.95	12.21	7.85	3.31	58.38	136.72	0.04	12.14	72.87	0.19	Optimal P
690	0.05	44.18	184.6	21.21	21.89	15.71	10.34	172.12	456.6	0.05	39.32	251.36	0.63	Optimal P
697	0.06	43.66	297.56	24.14	31.63	18.92	18.47	254.25	771.09	0.06	73.17	440.74	1.32	Optimal P
702	0.07	44.21	126.66	17.3	28.96	10.93	12.83	170.87	444.39	0.1	53.99	262.73	1.27	Optimal P
705	0.06	48.36	149.02	21.53	15.11	10.53	7.02	129.67	275.17	0.04	26.68	151.75	0.46	Optimal P
717	0.05	44.31	164.78	20.61	19.51	11.38	6.89	122.06	352.16	0.05	26.08	189.08	0.39	Optimal P
724	0.06	53.08	76.9	18.44	10.56	5.71	4.31	82.12	187.33	0.08	16.42	103.49	0.27	Optimal P
728	0.05	44.58	257.49	20.86	47.96	18.63	16.07	326.2	741.03	0.06	65.09	425.4	1.11	Optimal P
730	0.05	42.11	329.42	24.36	29.29	19.93	16.93	363.2	862.49	0.05	64.56	466.3	0.96	Optimal P
734	0.05	40.91	245.29	24.54	32.31	14.55	14.34	278.15	628.12	0.06	56.26	354.76	0.93	Optimal P
736	0.07	43.62	194.18	21.25	24.06	15.82	11.83	190.47	384.39	0.07	45.9	212.75	1.01	Optimal P
773	0.06	58.44	116.93	19.27	18.89	9.87	6.34	58.45	240.43	0.06	24.35	135.66	0.46	Optimal P
784	0.06	52.21	135.19	17.84	14.65	10.51	6.17	91.15	236.75	0.06	23.83	130.69	0.47	Optimal P
799	0.05	41.44	279.88	22.57	21.18	17.94	9.53	211.72	437.86	0.04	36.22	236.01	0.61	Optimal P
817	0.06	43.55	250.86	22.37	36.31	17.41	18	249.48	728.18	0.08	69.69	408.52	1.27	Optimal P
819	0.07	48.57	46.69	14.12	13.31	5.57	5.83	81.37	218.1	0.11	23.93	129.23	0.48	Optimal P
821	0.07	43.21	135.13	19.28	19.26	10.53	8.09	120.68	281.33	0.06	31.78	159.02	0.68	Optimal P
836	0.06	44.54	131.27	19.58	21.26	9.63	8.29	126.35	288.43	0.06	33.52	167.35	0.74	Optimal P
838	0.05	47.78	122.59	17.76	19.96	11.97	5.37	114.2	275.89	0.04	20.86	151.53	0.31	Optimal P
848	0.06	45.96	98.56	15.88	14.88	9.5	5.16	96.59	193.18	0.06	19.77	105.64	0.4	Optimal P
856	0.07	53.33	218	18.12	14.63	13.51	8.76	120.17	286.69	0.07	35.4	164.59	0.91	Optimal P
858	0.04	42.19	240.31	23.09	30.22	17.03	11	194.04	551.97	0.04	42.28	299.33	0.65	Optimal P
860	0.06	46.19	115.43	20.27	17.96	10.89	6.47	89.92	257.46	0.06	24.1	139.24	0.42	Optimal P
868	0.05	40.99	226.27	19.91	22.16	17.04	10.3	173.79	462.1	0.05	38.67	249.27	0.66	Optimal P
872	0.05	42.33	169.54	21.67	24.93	12.36	10.07	205.57	394.87	0.07	40.26	225.2	0.76	Optimal P
874	0.05	40.49	255.31	21.89	28.88	17.33	11.9	193.71	563.77	0.04	45.48	307.33	0.71	Optimal P
890	0.06	43.18	112.22	16.2	21.96	12.4	7.23	111.2	276.96	0.07	28.86	157.23	0.64	Optimal P
90	0.05	48.23	172.77	20.21	36.16	11.74	9.2	233.12	410.17	0.06	35.94	225.67	0.62	Optimal P
931	0.05	41.44	218.55	20.06	29.27	16.39	10.48	277.64	476.24	0.06	39.55	254.34	0.63	Optimal P
948	0.04	43.61	147.79	19.77	21.98	11.81	7.6	156.48	391.82	0.05	29.09	212.76	0.41	Optimal P
970	0.07	44.15	61.84	14.59	11.54	6.82	3.68	63.38	128.95	0.06	13.78	70.73	0.27	Optimal P
987	0.06	44.41	227.08	23.16	25.94	16.36	11.91	252.64	490.87	0.06	47.35	278.44	0.87	Optimal P
B101	0.06	46.23	152.74	20.74	18.16	11.94	4.67	66.79	194.57	0.04	18.11	107.14	0.34	Optimal P
B107	0.06	49.02	149.73	20.38	19.09	12.75	8.35	89.03	351.04	0.05	31.88	196.84	0.52	Optimal P
B108	0.05	53.99	145.56	24.1	17.63	9.86	9.23	131.58	405.46	0.06	35.03	222.71	0.58	Optimal P
B1102	0.06	46.86	160.4	18.29	19.96	14.68	5.56	75.83	217.92	0.04	20.43	117.09	0.35	Optimal P
B1104	0.06	43.31	197.22	21.2	23.29	14.5	12	160.87	471.66	0.06	46.06	265.5	0.84	Optimal P
B467	0.05	48.22	162.63	21.04	18.29	12.76	6.5	106.58	313.26	0.04	24.53	169.51	0.36	Optimal P
B483	0.06	54.6	48.23	16.29	8.96	6.81	1.96	34.83	77.39	0.06	6.4	37.22	0.09	Optimal P
B5116	0.07	50	137	17.02	17.3	12.74	7.42	96.17	207.22	0.07	28.53	117.39	0.7	Optimal P
B674	0.05	42.82	272.81	21.55	28.88	18.06	13.26	271.04	672.63	0.05	52.75	373.86	0.83	Optimal P
B678	0.05	49.98	251.75	22.57	17.85	15.81	5.16	126.06	253.96	0.03	18.28	128.58	0.26	Optimal P
B709	0.04	46.91	138.35	19.79	19.61	10.46	4.24	89.97	225.07	0.04	16.31	119.57	0.25	Optimal P
B845	0.06	46.38	135.92	18.54	24.98	11.21	9.54	181.15	396.05	0.07	37.53	223.19	0.68	Optimal P
B954	0.06	45.55	165.33	19.31	16.09	15.88	7.65	100.36	333.04	0.05	29.45	185.64	0.46	Optimal P
BK011	0.06	56.55	143.2	20.15	17.54	10.18	8.98	88.71	302.65	0.07	33.14	166.43	0.63	Optimal P
BTX2922	0.06	46.92	132.73	24	12.29	7.92	7.1	111.92	292.73	0.05	26.8	158.91	0.49	Optimal P
BTX2924	0.06	50.89	111.66	21.81	12.54	8.2	5.46	85.59	185.51	0.06	21.6	104.91	0.49	Optimal P
BTX2928	0.06	46.96	249.2	22.85	37.3	16.71	14.66	224.83	593.36	0.06	57.37	339.06	0.99	Optimal P
BTX623	0.05	45.44	197.78	21.56	22.94	14.26	8.48	145.64	371.77	0.05	31.55	197.4	0.55	Optimal P
BTX639	0.06	53.58	57.85	12.58	8.72	7.22	3.26	42.13	136.79	0.07	11.8	72.92	0.19	Optimal P
CN-16-01	0.05	45.42	211.03	20.83	27.18	17.57	12.62	257.31	522.25	0.06	50.22	291.91	0.93	Optimal P
CN-16-03	0.06	54.88	139.45	19.44	14.47	9.88	4.2	96.71	155.61	0.04	15.38	79.7	0.32	Optimal P
CN-16-05	0.05	43.69	320.27	23.15	38.54	20.01	22.02	367.87	941.91	0.07	85.21	521.75	1.43	Optimal P
CN-16-06	0.04	45.75	238.1	21.71	32.87	16.98	13.86	285.87	657.54	0.05	53.25	360.78	0.79	Optimal P
CN-16-07	0.05	52.49	168.29	17.14	14.21	11.58	7.64	179.88	399.2	0.06	28.64	213.71	0.39	Optimal P
CN-16-08	0.07	46.01	190.62	20.71	26.14	12.68	13.36	243.71	486.78	0.08	56.35	282.17	1.45	Optimal P
CN-16-10	0.06	43.33	276.42	22.4	42.43	18.26	21.96	350.85	772.44	0.09	90.27	449.99	1.97	Optimal P
CN-16-21	0.05	43.89	260.8	22.14	29.59	16.42	11.74	248.91	555.67	0.05	44.26	297	0.7	Optimal P
CN-16-22	0.06	45.05	325.26	26.6	36.52	18.21	23.85	322.31	831.31	0.07	92.98	470.88	1.85	Optimal P
CN-16-23	0.05	50.66	184.2	22.23	20.29	12.01	11.82	189.19	499.14	0.07	45.99	275.83	0.81	Optimal P
CN-16-24	0.05	45.55	378.1	27.86	30.52	20.07	23.55	361.98	939.78	0.06	91.38	521.31	1.7	Optimal P
CN-16-27	0.07	43.56	176.16	18.08	33.21	14.78	18.4	234.88	580.73	0.11	83.97	378.91	2.18	Optimal P
CN-16-33	0.06	48.73	156.46	17.31	27.55	12.18	11.07	178.88	440.33	0.07	46.24	260.34	0.97	Optimal P
DE-16-03	0.05	44.46	251.24	22.27	28.93	18.26	11.27	203.91	468.34	0.05	42.66	253.97	0.76	Optimal P
HU-16-01	0.06	46.67	150.92	17.25	28.65	12.47	9.83	195.7	391.3	0.06	38.5	219.93	0.71	Optimal P
HU-16-02	0.06	48.11	138.23	20.44	17.23	9.57	8.07	137.12	319.63	0.05	29.88	173.89	0.51	Optimal P
HU-16-03	0.06	45.71	197.6	21.58	22.59	14.7	10.15	212.35	389.89	0.05	39.78	218.02	0.76	Optimal P
HU-16-05	0.07	56.78	74.68	17.18	13.72	7.08	6.06	63.47	195.86	0.09	26.23	118.55	0.73	Optimal P
IR-16-01	0.05	47.08	258.17	23.41	25.25	17.5	15.42	206.3	656.54	0.06	59.74	360.73	1.07	Optimal P
KAO-16-01	0.06	44.98	143.07	18.41	25.25	12.34	10.82	156.3	396.31	0.06	43.57	231.87	0.89	Optimal P
RU-16-03	0.06	43.97	319.05	23.69	32.27	18.06	16.01	308.97	623.64	0.06	64.65	357.07	1.39	Optimal P
RU-16-04	0.05	45.59	156.99	20.55	18.21	11.3	6.19	134.26	267.61	0.05	23.2	144.24	0.38	Optimal P
RU-16-05	0.07	42.38	145.7	19.01	19.56	11.24	10.81	119.12	362.76	0.07	44.08	214.49	1.01	Optimal P
RU-16-08	0.07	48.68	86.54	17.92	16.54	9.48	5.78	84.04	182.95	0.06	22.81	107.13	0.49	Optimal P
RU-16-09	0.05	47.51	216.07	20.11	29.91	14.34	12.19	205.3	551.31	0.05	48.17	315.4	0.73	Optimal P
RU-16-19	0.06	46.48	190.56	21.48	21.76	13.21	8.48	119.03	359.74	0.04	32.68	201.18	0.53	Optimal P
RU-16-21	0.05	48.39	176.01	18.86	13.42	14.29	5.12	85.05	207.84	0.03	18.01	105.57	0.28	Optimal P
SB 14001	0.05	47.78	137.54	20.05	23.91	12.87	8.32	180.96	379.04	0.05	32.54	214.77	0.48	Optimal P
SB 14002	0.05	45.08	193.85	21.05	28.6	13.66	10.65	253.32	456.86	0.06	42.86	260.18	0.8	Optimal P
SB 14003	0.05	48.85	103.78	19.12	15.93	9.76	3.75	91.32	178.86	0.05	13.66	94.78	0.19	Optimal P
SB 14004	0.05	44.3	122.72	19.16	21.79	10.8	7.68	111.17	302.81	0.05	29.59	170.93	0.48	Optimal P
SB 14005	0.05	46.69	221.96	24.13	23.18	12.91	11.45	196.31	443.81	0.05	46.08	257.18	0.86	Optimal P
SB 14006	0.06	57.44	161.28	20.36	24.46	11.34	12.25	197.84	449.87	0.09	50.26	267.06	1.03	Optimal P
SB 14007	0.05	45.14	398.55	27.06	41.46	20.64	23.38	476.84	1054.74	0.06	91.89	594.93	1.46	Optimal P
SB 14008	0.06	53.75	149.52	17.54	25.14	11.36	8.62	154.58	365.38	0.07	33.14	202.43	0.55	Optimal P
SB 14011	0.06	43.11	227.13	21.97	22.23	17.27	10.54	195.45	424.13	0.04	40.15	233.96	0.72	Optimal P
SB 14013	0.05	47.66	174.25	19.61	13.96	12.52	4.5	107.7	209.55	0.03	14.72	99.96	0.18	Optimal P
SB 14018	0.06	43.64	409.38	25.31	55.18	20.68	31.56	465.06	1302.19	0.08	133.12	793.05	2.43	Optimal P
SB 14022	0.04	44.08	302.88	22.09	31.26	20.43	13.91	242.32	694.29	0.05	51.06	368.61	0.67	Optimal P
SB 14023	0.07	54.4	120.19	23.88	14.31	7.4	7.13	105.7	267.13	0.05	29.2	154.89	0.75	Optimal P
SB 14026	0.06	43.91	295.57	21.62	37.92	18.73	18.92	275.35	754.29	0.06	75.25	433.25	1.35	Optimal P
SB 14030	0.05	46.26	192.5	20.67	27.96	15.21	11.25	232.52	474.74	0.06	42.59	258.46	0.69	Optimal P
SB 14031	0.05	48.95	141.79	21.3	25.31	11.18	8	135.82	374.42	0.06	31.46	211.86	0.49	Optimal P
SB 14032	0.05	46.14	137.12	22.59	20.09	8.96	7.75	167.49	334.43	0.06	29.6	182.99	0.5	Optimal P
SB 14034	0.05	48.58	285.26	23.91	31.14	16.41	21.65	346.35	891.84	0.06	90.07	527.57	1.71	Optimal P
SB 14036	0.05	46.84	187.13	22.31	21.47	14.04	8.78	146.69	350.87	0.04	34.9	199.97	0.67	Optimal P
SB 14037	0.05	46.76	255.24	24.22	27.22	15.23	13.06	248.04	608.63	0.05	50.65	336.03	0.82	Optimal P
SB 14039	0.06	54.78	98.87	16.41	19.19	7.18	6.11	103.66	211.71	0.32	23.92	117.91	0.5	Optimal P
SB 14042	0.06	47.04	186.6	20.61	26.91	13.57	14.15	206.3	545.31	0.07	55.37	313.83	1	Optimal P
SB 14046	0.06	48.54	165.38	22.01	29.51	13.11	8.79	168.39	379.49	0.05	34.98	217.98	0.6	Optimal P
SB 14051	0.06	45.18	231.08	21.18	24.14	17.82	7.8	190.04	303.04	0.04	30.65	166.84	0.66	Optimal P
SB 14052	0.05	47.29	320.47	25.03	22.96	19.28	16.98	263.85	696.77	0.06	66.59	392.7	1.21	Optimal P
SB 14054	0.05	48.43	183.54	21.37	29.96	13.55	8.82	167.52	389.61	0.06	33.66	212	0.54	Optimal P
SB 14057	0.07	51.88	95.6	19.25	15.54	8.88	4.64	60.71	161.15	0.05	17.88	89.37	0.36	Optimal P
SB 14058	0.05	49.78	106.75	18.49	13.6	10.06	4.01	86.65	195.12	0.04	14.59	102.38	0.19	Optimal P
SB 14060	0.05	45.68	119.92	18.84	18.65	11.58	7.77	197.82	385.92	0.06	29.89	210.46	0.46	Optimal P
SB 14064	0.05	44.81	199.68	19.39	26.76	14.79	12.55	245.16	518.1	0.06	50.16	292.65	0.93	Optimal P
SB 14065	0.05	51.39	131.14	19.37	22.93	10.86	5.2	107.57	227.47	0.06	19.49	119.63	0.35	Optimal P
SB 14066	0.06	49.38	147.52	18.89	23.43	12.69	8.35	168.49	321.7	0.06	32.36	180.15	0.59	Optimal P
SB 14068	0.06	44.75	246.57	23.17	33.52	16.15	18.61	217	563.14	0.07	86.36	365.11	2.97	Optimal P
SB 14071	0.05	44.08	254.69	27.03	26.29	16.37	13.1	276.53	600.49	0.05	50.59	329.83	0.81	Optimal P
SB 14072	0.07	50.58	103.57	20.05	17.21	9.52	5.51	69.71	194.88	0.05	20.38	105.83	0.38	Optimal P
SB 14073	0.05	41.58	383.9	23.11	39.23	22.57	20.84	346.78	891.13	0.05	79.78	487.32	1.41	Optimal P
SB 14078	0.05	43.89	142.54	19.47	29.16	10.41	4.54	116.46	226.34	0.04	17.01	119.54	0.27	Optimal P
SB 14081	0.06	45.62	134.33	17.54	26.43	11.98	10.58	176.03	416.01	0.08	43.35	244.01	0.86	Optimal P
SB 14082	0.05	46.82	229.7	20.17	31.29	16.82	8.7	200.25	419.66	0.04	33.17	226.81	0.53	Optimal P
SB 14084	0.06	46.86	128.13	20.7	28.63	9.99	10.47	134.58	392.66	0.07	43.87	240.11	0.87	Optimal P
SB 14085	0.05	46.59	178.37	21.67	31.5	13.51	7.97	156.79	324.97	0.05	31.01	180.84	0.58	Optimal P
SB 14087	0.07	44.54	121.64	20.01	19.25	9.34	9.92	155.3	370.51	0.07	40.07	213.67	0.86	Optimal P
SB 14088	0.06	47.13	214.19	21.88	18.31	15.9	10.49	164.04	443.1	0.04	41.16	252.76	0.67	Optimal P
SB 14090	0.05	44.51	196.46	21.51	31.14	14.64	13.55	231.02	570.94	0.06	53.77	324.5	0.93	Optimal P
SB 14091	0.06	48.58	208.98	21.39	32.09	13.89	11.62	211.49	472.77	0.06	47.43	266.95	1.02	Optimal P
SB 14093	0.05	42.66	262.09	22.16	39.76	17.96	18.29	237.52	709.57	0.06	74.57	422.09	1.34	Optimal P
SB 14095	0.05	44.94	156.97	22.28	29.58	12.4	12.79	257.96	574.88	0.08	51.8	336.27	0.83	Optimal P
SB 14097	0.05	46.66	226.21	26.22	23.55	13.13	13.3	191.71	605.17	0.05	52.78	342.23	0.87	Optimal P
SB 14098	0.06	55.68	190.86	19.51	27.14	12.61	17.28	249.02	693.51	0.08	71.9	417.6	1.32	Optimal P
SB 14099	0.06	45.73	216.62	21.66	25.76	14.8	13.53	216.85	500.77	0.06	52.14	277.83	0.97	Optimal P
SB 14100	0.07	44.38	195.05	22.85	24.06	12.62	14.26	213.47	485.69	0.09	58.6	283.68	1.38	Optimal P
SB 14105	0.06	44.24	128.95	20.54	24.47	10.28	7.3	201.04	254.38	0.07	29.71	145.2	0.65	Optimal P
SB 14108	0.06	46.26	188.58	22.94	26.96	13.42	11.27	230.7	443.48	0.06	43.22	243.96	0.79	Optimal P
SB 14109	0.05	44.26	229.49	24.34	23.55	14.01	13.17	282.21	588.03	0.06	49.6	318.88	0.77	Optimal P
SB 14110	0.05	49.54	128.9	19.11	28.25	10.87	8.35	136.96	377.41	0.05	32.57	214.77	0.47	Optimal P
SB 14113	0.05	46.59	171.66	20.38	15.55	14.18	6.54	138.88	296.56	0.04	24.27	158.61	0.38	Optimal P
SB 14114	0.04	46.36	142.64	17.94	22.59	13.32	3.8	123.91	204.47	0.04	14.02	104.6	0.2	Optimal P
SB 14115	0.05	44.78	183.98	21.89	22.93	15.06	6.95	187.32	341.16	0.04	25.99	182.28	0.35	Optimal P
SB 14117	0.05	46.49	177.54	22.95	20.54	12.38	10.36	204.53	412.48	0.06	39.18	222.98	0.7	Optimal P
SB 14118	0.05	45.65	187.44	23.58	18.2	12.18	10.22	214.2	448.48	0.06	37.81	239.48	0.55	Optimal P
SB 14119	0.05	44.73	257.69	26	33.43	15.16	21.06	330.52	819.5	0.08	86.37	485.93	1.66	Optimal P
SB 14120	0.04	45.63	155.37	18.47	21.29	13.75	4.88	112.85	261.11	0.04	16.36	128.7	0.15	Optimal P
SB 14121	0.05	45.35	221.16	25.5	29.85	16.04	12.72	234.31	500.15	0.06	51.28	286.48	0.95	Optimal P
SB 14122	0.05	44.41	201.75	18.89	31.26	17.89	11.08	230.65	536.92	0.06	42.09	291.58	0.6	Optimal P
SB 14123	0.04	44.76	266.74	24.54	35.93	17.39	11.57	320.91	563.4	0.05	45.32	308.8	0.72	Optimal P
SB 14153	0.05	45.41	187.88	20.93	25.43	14.49	10.12	239.16	457.53	0.05	38.23	249.09	0.57	Optimal P
SB 14154	0.05	47.54	285.13	22.81	33.14	17.68	16.45	298.69	696.34	0.05	64.07	389.8	1.09	Optimal P
SB 14155	0.05	49.71	89.36	18.21	12.8	7.11	4.38	84.35	187.04	0.04	17.1	104.93	0.27	Optimal P
SB 14156	0.06	53.54	101.65	14.94	12.47	9.88	2.63	101.37	121.31	0.06	8.78	56.54	0.15	Optimal P
SB 14159	0.05	45.31	134.44	19.11	19.58	11.04	7.89	128.96	342.71	0.05	30.87	194.93	0.47	Optimal P
SB 14160	0.06	45.74	188.68	21.1	26.46	14.7	10.81	182.5	417.74	0.05	41.39	230.29	0.73	Optimal P
SB 14161	0.05	44.56	209.17	20.67	30.62	18.85	9.52	208.19	402.24	0.06	35.99	211.23	0.64	Optimal P
SB 14162	0.05	51.36	110.01	19.02	12.79	10.68	2.53	73.11	129.48	0.03	8.55	65.2	0.07	Optimal P
SB 14163	0.06	42.17	227.42	22.3	24.46	16.9	13.65	190.17	492.27	0.05	55.16	285.56	1.17	Optimal P
SB 14164	0.05	43.59	219.68	16.21	34.63	21.16	11.74	308.9	507.72	0.06	43.17	269.23	0.63	Optimal P
SB 14165	0.05	44.74	239.49	23.11	39.47	15.14	19.25	389.02	839.11	0.07	77.2	480.97	1.29	Optimal P
SB 14166	0.06	47.13	188.5	22.91	21.83	14.28	8.5	130.79	299.2	0.05	33.77	169.84	0.75	Optimal P
SB 14172	0.05	44.24	176.27	20.38	30.25	14.47	11.09	217.3	472.54	0.06	45.34	274.53	0.82	Optimal P
SB 14178	0.06	42.21	63.32	12.48	19.14	9.88	5.36	124.71	223.58	0.1	20.98	125.7	0.37	Optimal P
SB 14180	0.06	43.89	183.18	19.78	27.29	15.35	10.77	170.04	371.25	0.06	42.29	208.52	0.9	Optimal P
SB 14182	0.06	55.86	136.49	21.14	22.55	9.55	12.34	149.21	372.23	0.07	57.34	239.94	1.78	Optimal P
SB 14183	0.06	55.03	91.85	20.84	8.96	12.55	2.2	24.04	74.58	0.03	6.62	30.86	0.11	Optimal P
SB 14184	0.06	42.03	273.7	25.94	27.63	16.29	17.48	291.12	683.48	0.06	66.79	379.9	1.17	Optimal P
SB 14185	0.06	44.93	216.46	22.89	28.96	13.91	12.46	293.83	525.09	0.06	49.73	295.36	0.89	Optimal P
SB 14186	0.05	48.59	126.2	18.2	22.29	11.95	4.58	121.19	222.14	0.06	17.69	120.03	0.26	Optimal P
SB 14189	0.07	47	237.99	25.79	31.11	14.13	16.66	233.33	620.34	0.07	67.82	366.79	1.38	Optimal P
SB 14191	0.05	45.78	213.78	22.03	33.09	15.12	15.12	241.49	634.13	0.07	64.9	380.69	1.35	Optimal P
SB 14192	0.06	45.15	295.15	22.75	40.93	19.99	15.45	250.65	648.16	0.05	62.66	369.58	1.29	Optimal P
SB 14193	0.08	46.19	258.65	20.8	37.14	16.19	28.16	265.58	794.22	0.11	125.91	518.13	3.5	Optimal P
SB 14196	0.06	44.53	233.7	20.77	41.96	15.71	19.22	290.19	682.07	0.09	77.89	401.86	1.58	Optimal P
SB 14197	0.07	59.51	164.68	20.73	19.09	11.69	10.65	141.83	327.4	0.08	42.16	188.02	0.98	Optimal P
SBTB142003	0.05	45.47	194.05	20.63	26.94	16.29	6.98	173.97	329.4	0.05	26.25	174.4	0.44	Optimal P
SBTB142004	0.06	45.26	149.32	21.49	15.11	10.73	7.02	83.33	284.17	0.04	25.98	155.75	0.4	Optimal P
SBTB142006	0.07	49.96	116.56	20.03	18.11	10	10.16	97.67	350.47	0.08	40.52	204.59	0.83	Optimal P
SBTB142007	0.05	45.81	202.22	20.16	22.61	14.79	8.04	142.64	324.9	0.04	30.05	175.5	0.53	Optimal P
SBTB142008	0.05	39.26	224.44	20.89	25.55	15.83	10.1	156.04	447.77	0.04	38.18	243.13	0.62	Optimal P
SBTR121030	0.05	54.31	185.67	17.77	16.86	12.05	8.51	145	384.41	0.06	32.26	209.08	0.51	Optimal P
SBTR121186	0.05	55.36	180.23	16.94	33.21	11.78	10.67	161.21	532.06	0.1	43.04	304.41	0.66	Optimal P
SBTR121307	0.07	46.33	153.24	21.67	31.62	11.25	16.08	156.19	531.07	0.11	69.19	328.5	1.61	Optimal P
SBTR131051	0.05	45.82	152.92	21.44	21.14	12.56	7.49	149.24	315.08	0.05	28.91	176.37	0.45	Optimal P
SBTR131063	0.07	49.71	80.85	17.68	15.8	7.58	4.16	79.37	140.78	0.06	16.81	81.04	0.39	Optimal P
SBTR131066	0.05	46.33	263.2	23.47	34.26	15.96	15.27	271.57	654.2	0.07	58.06	359.9	0.93	Optimal P
SBTR131071	0.06	44.53	191.83	17.54	28.55	16.41	10.47	186.88	415.46	0.06	43.34	241.94	0.92	Optimal P
SBTR131074	0.06	54.35	162.11	16.49	17.93	12.53	7.51	133.65	312.72	0.08	28.36	172.61	0.45	Optimal P
SBTR131078	0.04	46.14	155.84	22.73	23.21	10.18	12.78	177.94	555.73	0.06	52.85	328.41	0.92	Optimal P
SBTR132118	0.06	55.79	178.89	16.98	21.88	10.88	8.14	136.21	348.23	0.07	33.3	202.64	0.61	Optimal P
SBTR132175	0.05	43.39	295.36	22.96	40.52	20.94	16.29	345.65	685.85	0.05	64.38	382.78	1.14	Optimal P
SBTR132379	0.05	49.19	131.44	22.13	7.71	9.53	7.18	117.94	294.28	0.04	27.75	162.21	0.52	Optimal P
SBTR132412	0.06	41.79	312.84	25.48	28.87	18.48	19.06	321.53	730.04	0.06	72.65	400.31	1.35	Optimal P
SBTR132499	0.06	45.97	112.58	20.06	19.13	9.37	8.61	128.17	317.97	0.07	34.56	183.79	0.67	Optimal P
SSBTR121079	0.06	51.99	80.41	15.74	11.62	8.22	2.9	51.37	105.31	0.04	8.99	47.29	0.14	Optimal P
SSTB131006	0.05	43.26	246.58	21.28	32.96	18.52	14.87	289.04	698.08	0.06	57.12	385.56	0.84	Optimal P
SSTR121041	0.04	45.31	110.62	16.14	14.14	11.42	1.9	89.04	115.21	0.03	5.98	50.34	0.08	Optimal P
TR-16-03	0.06	53.81	192.32	17.61	32.47	13.12	10.33	138.71	534.54	0.07	42.65	307.24	0.69	Optimal P
TR-16-04	0.06	44.67	202.08	21.36	36.79	14.94	14.98	231.5	590.47	0.08	64.26	354.13	1.46	Optimal P
TR-16-09	0.05	46.33	321.75	24.31	40.29	18.85	17.57	304.37	844.91	0.05	70.09	477.52	1.09	Optimal P
TR-16-10	0.05	45.16	229.22	24.7	27.43	13.6	13.79	215.85	594.6	0.06	52.44	326.73	0.82	Optimal P
TR-16-14	0.05	56.83	205	17.97	29.93	12.62	10.04	174.91	491.74	0.13	41.59	285.8	0.68	Optimal P
TR-16-17	0.06	41.6	230.92	20.4	24.76	16.56	13.46	233.85	503.7	0.06	54.34	290.79	1.08	Optimal P
1002	0.06	49.57	97.34	21.71	14.02	7.57	5.29	90.17	190.58	0.05	20.93	107.79	0.42	P deficient
1090	0.07	44.64	205.45	22.91	33.1	13.09	20.12	317.09	658.38	0.1	86.85	410.54	2.08	P deficient
2001	0.06	41.82	228.51	22.89	28.76	15.45	19.45	278.87	721.18	0.08	78.22	418.21	1.56	P deficient
2002	0.09	43.11	364.08	27.68	48.77	18.86	45.58	350.42	1192.61	0.13	218.18	807.51	7.66	P deficient
2009	0.08	45.88	198.32	23.27	37.85	14.06	20.12	347	583.92	0.1	95.14	381.51	3.03	P deficient
2018	0.06	45.34	175.9	20.04	24.3	13.48	11.45	178.46	404.07	0.07	45.5	233.07	0.92	P deficient
202	0.06	42.4	252.1	24.11	26.72	15.69	15.8	237.56	589.25	0.06	64.04	345.84	1.26	P deficient
2021	0.06	48.92	162.51	19.52	19.8	10.37	7.87	117.31	318.41	0.05	29.98	173.43	0.56	P deficient
2022	0.07	49.59	143.51	20.78	20.14	9.5	10.04	120.31	317.61	0.07	39.35	181.29	0.9	P deficient
2025	0.06	43.2	263.9	23.94	35.05	17.55	15.84	255.56	554.78	0.06	65.61	329.81	1.42	P deficient
2031	0.07	41.5	199.64	20.07	26.72	13.99	13.14	182.9	452.98	0.06	51.71	258.37	1.06	P deficient
204	0.06	43.59	230.79	22.6	35.61	15.74	19.04	333.88	727.82	0.08	77.89	422.31	1.6	P deficient
2058	0.06	45.6	227.23	22.97	26.04	14.95	14.11	225.09	535.81	0.07	57.44	302.96	1.25	P deficient
206	0.07	44.92	156.97	22.04	15.88	12.52	8.66	80.27	254.11	0.07	31.88	138.96	0.77	P deficient
2065	0.06	43.77	251.6	25.48	23.3	14.75	14.82	229.12	536.63	0.06	60.17	315.43	1.2	P deficient
218	0.07	43.95	190.48	23.5	23.85	13.89	16.22	211	502.65	0.09	71.11	311.64	1.83	P deficient
293	0.06	51.03	110.24	15.31	13.2	7.92	6.57	96.82	241.47	0.07	24.76	133.37	0.45	P deficient
297	0.08	43.86	274.98	25.41	33.54	17.66	23.4	275.16	713.33	0.08	105.6	455.9	3.07	P deficient
298	0.07	45.26	66.94	12.12	14.14	9.5	5.64	91.64	166.94	0.13	21.45	90.79	0.5	P deficient
300	0.06	43.78	198.55	21.03	22.18	16.23	11.82	160	405.98	0.06	50.54	244.31	1.19	P deficient
307	0.07	48.92	106.81	20.12	15.97	9.97	6.2	102.14	226.69	0.07	24.03	126.65	0.47	P deficient
309	0.06	55.87	47.9	15.81	10.42	5.12	3.36	64.37	130.56	0.07	12.12	68.8	0.21	P deficient
312	0.06	37.86	192.93	20.27	28.47	16.47	13.23	211.28	493.21	0.07	50.19	268.57	0.96	P deficient
314	0.07	45.24	192.99	23.99	39.67	11.9	17.22	227.64	556.48	0.09	69.32	325.73	1.49	P deficient
331	0.06	45.21	140.46	19.65	17.1	11.32	6.87	131.41	278.31	0.05	26.12	150	0.48	P deficient
337	0.07	47.59	205.38	23.85	24.2	11.96	12.5	129.16	388.3	0.05	50.36	230.7	1.13	P deficient
338	0.06	45.33	215.92	22.93	28.96	13.2	10.21	179.43	380.97	0.05	41.13	219.14	0.82	P deficient
342	0.06	44.75	205.68	22.47	26.52	12.93	11.59	234	484.58	0.06	50.71	288.78	1.15	P deficient
348	0.04	44.86	185.54	21.38	17.98	13.75	7.24	176.25	350.2	0.04	26.55	182.58	0.38	P deficient
364	0.07	41.22	204.32	21.06	30.69	16.13	13.04	171.32	403.84	0.06	53.56	232.65	1.44	P deficient
366	0.06	52.32	52.74	14.08	10.47	6.5	3.3	62.98	109.84	0.07	12.85	57.36	0.3	P deficient
367	0.07	45.09	165.06	20.38	23.95	13.92	13.8	201.35	457.99	0.08	62.23	283.16	1.76	P deficient
368	0.06	43.84	236.04	24.26	33.58	12.67	19.98	358.38	720.1	0.09	83.18	433.26	1.72	P deficient
372	0.06	47.33	244.29	25.3	28.02	15.48	13.41	246.08	485.49	0.05	52.06	274.52	1	P deficient
376	0.06	43.33	233.4	22.71	34.8	15.44	19.96	388.28	805.91	0.08	81.39	473.81	1.48	P deficient
380	0.07	61.85	125.26	19.32	13.57	8.92	7.43	100.71	250.38	0.1	27.76	136.01	0.54	P deficient
382	0.07	51.86	69.44	14.95	12.98	7.39	4.94	71.92	157.5	0.08	20.02	89.68	0.48	P deficient
385	0.07	48.74	259.05	27.11	29.1	16.09	11.32	206.75	405.38	0.04	44.48	228.61	0.91	P deficient
390	0.06	43.19	173.78	22.19	28.69	12.47	13.07	177.65	453.14	0.08	55.23	279.22	1.22	P deficient
393	0.06	41.64	253.56	23.92	26.98	15.37	16.15	242.5	557.3	0.06	64.7	320.96	1.45	P deficient
403	0.07	45.16	269.34	27.08	31.2	15.66	20.8	248.82	703.1	0.07	88.43	422.3	2.36	P deficient
413	0.06	44.47	212.29	22.9	30.83	15.26	12.48	214.79	481.37	0.06	46.46	259.76	0.83	P deficient
415	0.06	55.43	78.54	17.85	11.22	8.07	3.91	35.79	131.69	0.05	15.01	73.78	0.31	P deficient
417	0.06	50.34	158.77	18.91	17.69	12.41	9.66	164.5	378.01	0.07	36.39	206.92	0.64	P deficient
419	0.07	43.45	231.46	19.41	22.77	17.05	14.2	189.41	472.64	0.06	55.45	266.8	1.21	P deficient
42	0.06	48.5	264.1	23.91	22.72	16.72	11.57	181.23	465.75	0.05	45.04	261.01	0.79	P deficient
420	0.07	43.86	178.4	23.71	26.13	12.47	16.06	236.95	541.61	0.09	65.69	316.24	1.53	P deficient
421	0.06	44.5	247.9	23.68	33.65	14.82	18.74	274.92	668.66	0.07	76.55	400.15	1.47	P deficient
424	0.06	45.69	145.86	22.45	22.28	10.59	9.9	170.68	371.39	0.06	41.8	219.72	0.92	P deficient
440	0.06	42.9	276.28	24.82	27.76	16.64	17.61	258.83	685.66	0.07	72.11	395.39	1.51	P deficient
450	0.05	50.47	102.84	19.17	16.72	10.29	4.1	71.23	182.65	0.04	14.87	96.44	0.19	P deficient
465	0.07	45.99	250.94	25.55	34.64	15.5	18	283.14	614.99	0.07	76.7	370.12	1.82	P deficient
477	0.06	43.02	372.24	25.62	35.43	20.28	35.52	411.2	1278.22	0.09	149.42	767.88	3.36	P deficient
487	0.06	43.81	216.57	23.98	28.42	14.58	15.99	213.37	568.73	0.08	59.95	310.83	1.13	P deficient
5006	0.07	43.47	239.5	23.78	29.3	17.05	14.25	177.79	406.93	0.06	59.84	250.47	1.54	P deficient
5012	0.06	48.79	207.32	27.76	27.69	11.9	12.74	126.32	427.94	0.06	52.3	263.52	1.06	P deficient
5013	0.05	48.92	150.98	25.1	17.52	9.19	8.15	139.33	316.68	0.05	32.08	175.54	0.66	P deficient
5027	0.06	42.36	200.38	23.38	29.2	14.59	13.07	197.16	495.5	0.06	52.6	285.23	1.11	P deficient
5038	0.05	45.47	196.04	21.25	19.76	11.48	9.88	125.16	391.66	0.06	37.55	216.66	0.65	P deficient
5051	0.06	46.26	219.54	25.19	23.97	14.97	12.14	181.14	440.65	0.06	45.87	241.55	0.91	P deficient
5055	0.07	41.69	244.71	25.95	30.25	17.04	18.88	208.58	611.48	0.08	79.71	372.37	1.94	P deficient
5058	0.06	43.16	300.71	25.59	34.43	19.28	18.52	304.2	765.25	0.06	71.29	426.41	1.32	P deficient
5063	0.07	47.16	190.34	26.85	17.87	12.06	12.04	138.49	370	0.06	45.9	208.17	1.05	P deficient
5073	0.07	50.67	187.28	22.96	17.27	13.78	8.07	81.87	260.4	0.04	29.28	139.2	0.59	P deficient
5110	0.07	45.44	184.37	22.81	25.08	12.05	13.89	177.04	456.46	0.08	56.22	263.23	1.31	P deficient
5111	0.07	46.47	208.78	23.75	23.09	15.08	13.11	167.16	452.52	0.07	52.28	258.56	1.17	P deficient
521	0.07	50.76	130.54	21.69	16.64	9.93	7.47	70.47	239.35	0.06	28.3	133.52	0.62	P deficient
524	0.05	41.17	304.48	23.23	32.27	17.88	19.94	332.87	829.77	0.07	80.15	467.14	1.57	P deficient
527	0.06	45.6	347.49	25.49	39.98	20.1	33.85	513.83	1338.17	0.1	141.1	797.96	2.76	P deficient
531	0.06	45.01	231.31	23.38	30.69	16.24	15.86	241.17	551.45	0.07	61.83	311.29	1.27	P deficient
551	0.06	44.65	193.56	23.44	21.28	13.6	8.74	179.22	351.12	0.05	34.09	194.71	0.63	P deficient
553	0.08	42.58	195.69	22.49	29.67	11.87	17.98	230.64	547.25	0.09	78.59	334.09	2.06	P deficient
555	0.05	42.65	209.13	21.35	25.1	15.79	10.44	242.08	458.11	0.05	39.28	247.8	0.63	P deficient
583	0.07	49.85	89.34	20.88	18.21	7	8.67	107.42	280.76	0.1	34.89	157.31	0.86	P deficient
586	0.08	45.59	182.56	21.27	21.28	15.37	12.07	157.88	364.32	0.07	49.89	210.08	1.28	P deficient
597	0.06	44.03	230.53	23.07	32.69	14.85	16.11	315.74	565.36	0.07	64.36	324.62	1.36	P deficient
604	0.06	45.77	158.56	21.74	13.17	11.62	6.28	111.46	233.87	0.05	22.06	119.16	0.4	P deficient
616	0.07	44.39	202.81	23.92	23.3	15.47	13.9	211.47	487.79	0.07	56.07	276.75	1.25	P deficient
618	0.08	46.99	204.56	24.77	29.69	13.28	16.38	236.41	487.93	0.08	72.5	296.82	2.17	P deficient
621	0.06	54.55	180.28	17.05	20.88	10.7	9.87	183.75	397.86	0.11	37.32	213.24	0.68	P deficient
628	0.07	49.61	150.69	22.32	15.91	9.66	6.77	77.71	233.35	0.05	24.63	124.91	0.46	P deficient
635	0.06	42.1	187.27	20.91	30.38	14.02	15.3	238.56	614.35	0.08	59.74	349.44	1.01	P deficient
644	0.05	43.67	212.74	25.01	16.09	14.22	7.39	137.69	333.5	0.03	26.31	174.66	0.38	P deficient
648	0.06	45.94	239.22	26.13	36.67	15.77	18.98	339.64	764.41	0.08	78.22	448.26	1.48	P deficient
655	0.06	47.01	167.92	21.36	18.57	13.92	7.03	126.71	283.68	0.04	24.83	146.18	0.38	P deficient
656	0.06	41.58	243.49	23.12	24.91	14.62	17.03	239.04	647.21	0.06	67.29	366.91	1.28	P deficient
667	0.07	45.17	124.87	21.08	25.08	8.75	11.22	194.71	408.33	0.09	45.32	234	0.97	P deficient
671	0.07	44.12	216.97	24.69	22.64	14.73	12.5	189.14	448.35	0.06	48.77	243.22	1.04	P deficient
682	0.06	44.24	223.74	22.28	26.42	16.28	13.75	164.02	519.34	0.06	54.38	301.16	1	P deficient
690	0.06	49.07	185.25	23.96	22.27	12.01	7.61	132.2	304	0.04	29.38	169.07	0.53	P deficient
697	0.06	42.05	243.24	23.28	28.88	13.77	20.7	278.42	793.26	0.08	85.36	477.31	1.63	P deficient
702	0.07	44.53	89.13	17.57	21.8	10.54	10.53	129.28	314.21	0.1	44.46	188.17	1.18	P deficient
705	0.07	43.82	286.82	26.84	42.28	15.47	23.84	379.88	824.66	0.08	99.23	495.14	2.28	P deficient
717	0.06	44.41	201.9	23.31	27.42	11.65	11.92	172.04	432.76	0.06	45.68	238.63	0.89	P deficient
724	0.06	65.7	22.22	9.39	7.27	3.58	2.04	23.2	73.47	0.09	7.52	38.67	0.14	P deficient
728	0.06	47.13	263.16	23.71	37.47	17.14	20.93	315.28	800.14	0.07	84.36	473.31	1.55	P deficient
730	0.06	44.69	358.3	25.57	38.8	20.77	21.99	351.61	900.54	0.06	90.59	528.64	1.76	P deficient
734	0.07	43.49	302.89	24.54	23.36	16.95	18.05	253.74	579.16	0.06	68	320.59	1.42	P deficient
736	0.06	44.24	351.76	24.89	30.67	20.87	18.65	347.64	668.48	0.05	70.52	359.73	1.37	P deficient
773	0.06	46.77	137.25	22.39	23.27	9.21	7.31	151.2	273.17	0.05	27.42	148.24	0.49	P deficient
784	0.08	46.79	235.93	25.07	22.69	16.08	14.68	155.08	413.26	0.06	58.9	235.39	1.52	P deficient
799	0.06	47.47	238.63	25.41	38.08	14.78	15.86	302.71	603.96	0.07	63.68	351	1.21	P deficient
817	0.06	44.26	324.03	27.5	32.36	17.01	22.68	341.74	823.99	0.07	92.63	471.26	2.2	P deficient
819	0.08	46.15	105.2	16.28	26.1	11.59	10.8	127.75	338.68	0.11	44.12	198.4	1.09	P deficient
821	0.06	41.88	179.06	21.46	29.91	13.96	11.37	243.38	420.58	0.06	45.23	237.31	0.93	P deficient
836	0.05	43.25	207.72	22.46	28.91	15.49	11.43	215.71	462.51	0.05	45.69	260.95	0.93	P deficient
838	0.06	45.89	185	21.27	20.13	14.34	8.89	184.61	338.51	0.05	34.36	185.91	0.66	P deficient
848	0.06	41.02	127.87	15.32	23.97	13.7	7.1	134.81	292.32	0.06	26	157.05	0.43	P deficient
856	0.06	43.24	198.16	23.34	19.83	13.52	10.31	162.79	364.94	0.06	38.4	200.19	0.7	P deficient
858	0.06	46.33	179.17	21.38	21.65	12.79	9.88	145.25	349.33	0.05	37.18	189.38	0.73	P deficient
860	0.06	47.75	105.44	20.28	15.88	7.9	6.37	84.75	246.4	0.07	23.26	129.74	0.42	P deficient
868	0.06	46.01	158.97	22.68	17.02	11.04	9.39	124.17	323.38	0.06	36.99	186.85	0.74	P deficient
872	0.07	45.77	212.07	24.69	27.24	12.6	15.15	206.38	482.34	0.07	61.71	286.33	1.39	P deficient
874	0.06	44.43	218.14	23.25	19.65	12.69	11.98	177.25	464	0.05	45.32	256.65	0.78	P deficient
890	0.06	45.43	178.36	22.24	21.13	11.64	9.73	168.95	327.14	0.05	36.89	178.27	0.81	P deficient
90	0.06	46.71	219.44	23.88	29.02	13.41	13.36	222.84	500.81	0.06	53.06	285.95	1.06	P deficient
931	0.07	44.17	202.89	21.76	25.32	13.54	15.79	211.16	525.37	0.08	62.33	299.96	1.38	P deficient
948	0.06	48.36	198.76	24.37	15.02	12.81	6.28	114.41	243.43	0.03	22.56	126.16	0.42	P deficient
970	0.06	46	99.31	20.68	18.75	8.18	6.15	105.35	227.54	0.07	24.44	126.79	0.55	P deficient
987	0.05	44.97	332.56	27.76	26.98	19.14	18.15	380.83	724.87	0.05	69.57	398.29	1.3	P deficient
B101	0.06	47.44	148.97	20.64	15.02	11.31	8.36	77.17	276.25	0.06	30.66	148.02	0.61	P deficient
B107	0.06	49.73	158.85	24.6	20.96	11.56	10.11	101.77	351.7	0.07	39.93	204.87	0.77	P deficient
B108	0.07	50.41	144.58	23.42	24.21	10.47	12.14	124.75	374.66	0.08	47.22	216.27	1.07	P deficient
B1102	0.06	46.2	198.02	20.9	23.17	14.79	8.71	132.46	334.84	0.05	32.5	183.49	0.55	P deficient
B1104	0.07	50.23	114.2	21.41	13.8	9.37	6.26	82.28	191.84	0.06	22.36	100.47	0.46	P deficient
B467	0.06	45.31	167.11	21.02	19.54	12	8.5	143.75	359.1	0.05	32.46	194.71	0.56	P deficient
B483	0.07	50.64	76.66	19.8	15.83	6.72	5.51	57.46	189.5	0.08	21.03	106.06	0.44	P deficient
B5116	0.07	43.9	160.19	24.24	22.83	10.72	11.55	185.12	358.14	0.08	46.16	209.86	1.04	P deficient
B674	0.06	46.8	286.8	26.18	31.65	14.45	18.31	259.59	722	0.06	71.38	406.21	1.27	P deficient
B678	0.06	56.64	224.8	24.91	16.08	12.85	9.62	122.04	357.33	0.06	35.88	191.8	0.66	P deficient
B709	0.05	48.17	153.39	21.89	17.32	9.64	8.35	152.5	345.6	0.05	32.2	191.89	0.55	P deficient
B845	0.07	44.93	196.09	22.1	30.36	13.48	18.61	305.41	603.99	0.09	76.56	361.69	1.73	P deficient
B954	0.05	44.63	167.89	20.8	24.62	14	6.87	115.43	299.97	0.05	26.03	164.07	0.41	P deficient
BK011	0.06	45.44	251.54	25.85	24.75	15.15	18.69	242.02	654.84	0.08	73.31	379.99	1.43	P deficient
BTX2922	0.06	43.71	246.01	21.92	23.21	17.8	13.4	177.09	477.63	0.06	51.36	262.21	1.05	P deficient
BTX2924	0.07	43.15	183.42	23.82	27.19	13.05	13.2	195.27	427.52	0.09	55.42	260.67	1.29	P deficient
BTX2928	0.07	44.17	190.19	25.27	30.17	11.52	17.05	184.12	526.54	0.09	72.53	328.86	1.86	P deficient
BTX623	0.07	43.3	251.19	24.29	24.65	15.57	15.32	200.83	472.34	0.07	60.4	274.63	1.35	P deficient
BTX639	0.08	47.44	56.89	11.56	10.34	7.5	4.58	49.64	130.85	0.07	18.25	77.63	0.45	P deficient
CN-16-01	0.05	44.67	229.9	21.94	28.97	16.12	13.65	309.46	586	0.06	54.84	333.23	0.94	P deficient
CN-16-03	0.07	49.56	91.78	21.78	10.47	7	5.17	64.31	152.21	0.09	19.81	83.99	0.49	P deficient
CN-16-05	0.07	44.51	244.81	22.11	31.43	16.36	17.35	265.42	618.11	0.06	71.31	362.37	1.54	P deficient
CN-16-06	0.05	43.28	207.88	21.38	26.77	13.86	14.78	253.09	643.91	0.06	57.68	362.37	0.92	P deficient
CN-16-07	0.06	43.32	149.71	19.79	26.58	11.3	9.68	156.25	339.38	0.07	37.85	191.37	0.77	P deficient
CN-16-08	0.07	56.62	128.48	24.08	20.47	7.73	11.97	138.98	357.54	0.09	49.75	211.19	1.35	P deficient
CN-16-10	0.06	44.65	196.13	21.45	29.28	13.16	20.24	311.35	720.69	0.1	82.16	420.79	1.71	P deficient
CN-16-21	0.06	48.27	181.47	23.23	24.24	10.97	12.78	208.38	473.94	0.07	53.78	283.43	1.12	P deficient
CN-16-22	0.08	44.34	308.93	24.44	37.97	17.98	29.25	402.12	877.33	0.09	130.17	549.4	3.8	P deficient
CN-16-23	0.07	44.27	279.72	24.65	37.14	17.24	22.16	274.39	729.72	0.08	91.98	423.89	2.3	P deficient
CN-16-24	0.07	47.8	200.1	20.58	23.3	13.15	20.42	217.79	643.27	0.09	85.94	392.67	2.04	P deficient
CN-16-27	0.07	45.09	166.21	23.05	27.58	12.34	15.21	178.58	463.91	0.09	66.95	293.57	1.79	P deficient
CN-16-33	0.07	48.62	163.64	19.35	24.25	11.64	13.18	149.91	396.74	0.07	57.95	243.9	1.75	P deficient
DE-16-03	0.06	46.3	296.17	25.59	30.58	17.6	18.22	292.05	686.14	0.06	72.44	390.86	1.52	P deficient
HU-16-01	0.06	46.21	246.96	23.48	22.77	14.12	13.37	269.41	539.91	0.06	50.28	291.73	0.88	P deficient
HU-16-02	0.07	47	163.28	21.93	16.27	11.81	8.94	131.2	301.27	0.05	33.65	164.5	0.66	P deficient
HU-16-03	0.07	44.21	267.66	26.36	31.57	17.22	20.57	340.71	680.71	0.07	87.79	413.28	2.12	P deficient
HU-16-05	0.06	57.51	98.26	18.16	10.34	7	4.82	52.31	174.68	0.05	17.75	95.43	0.32	P deficient
IR-16-01	0.06	46.32	396.05	26.91	37.47	20.6	30.38	396.05	1203.04	0.08	118.03	660.34	2.24	P deficient
KAO-16-01	0.07	46.72	217.08	23.81	23.47	14.23	12.55	187.71	446.07	0.06	47.16	243.47	0.9	P deficient
RU-16-03	0.06	45.2	350.63	29.82	34.32	19.2	20.75	311.16	815.54	0.06	80.33	462.73	1.41	P deficient
RU-16-04	0.06	44.72	266.01	24.59	38.3	16.3	16.44	289.14	617.52	0.06	67.23	361.35	1.37	P deficient
RU-16-05	0.07	46	145.25	20.96	19.27	10.81	9.04	109.87	283.74	0.06	35.05	157.54	0.8	P deficient
RU-16-08	0.05	45.5	168.27	21.51	26.42	11.72	9.09	155.69	393.84	0.05	34.31	217.09	0.54	P deficient
RU-16-09	0.06	46.18	233.21	26.24	20.47	14.7	10.58	161.38	409.57	0.04	38.96	222.31	0.66	P deficient
RU-16-19	0.05	50.96	165.39	21.6	19.62	11.4	6.97	113.43	294.9	0.05	26.23	159.51	0.42	P deficient
RU-16-21	0.06	47.47	197.02	25.38	25.81	12.77	11.59	190.72	464.22	0.06	44.58	258.55	0.8	P deficient
SB 14001	0.06	48.32	169.15	23.07	21.8	11.13	11.85	162.05	426.81	0.07	46.96	244.41	1.02	P deficient
SB 14002	0.06	46	217.89	22.61	25.38	15.02	12.25	165.09	445.01	0.06	47.64	250.99	0.97	P deficient
SB 14003	0.06	45.74	82.96	16.61	13.71	9.08	4.81	68.09	212.48	0.06	17.4	113.69	0.24	P deficient
SB 14004	0.06	48.47	177.61	22.22	18.76	11.81	7.74	120.5	276.22	0.05	28.95	151.13	0.55	P deficient
SB 14005	0.05	47.27	172.27	21.81	23.63	14.72	7.72	148.46	326.13	0.05	29.84	183.4	0.48	P deficient
SB 14006	0.07	59.27	73.31	19.89	7.76	8.74	3.91	41.83	123.36	0.06	14.98	68.76	0.32	P deficient
SB 14007	0.06	42.77	455.91	28.55	41.76	22.41	34.58	563.5	1385.12	0.08	141.41	812.29	2.69	P deficient
SB 14008	0.06	47.53	133.98	21.41	18.54	9.02	9.87	135.16	351.8	0.06	38.26	200	0.74	P deficient
SB 14011	0.06	45.1	259.82	23.53	30.27	16.18	15.67	232.54	578.07	0.07	61.85	328.84	1.26	P deficient
SB 14013	0.07	45.99	128.13	20.11	18.54	10.89	5.56	55.27	174.81	0.05	22.25	97.63	0.53	P deficient
SB 14018	0.06	44.37	484.87	30.91	54.42	20.55	49.92	680.37	2058.56	0.11	203.05	1205.03	3.8	P deficient
SB 14022	0.06	43.77	312.73	28.84	36.04	15.88	25.25	306.76	922.91	0.08	105.14	561.69	2.15	P deficient
SB 14023	0.06	45.68	222.3	24.15	25.77	15.82	11.77	210.75	444.58	0.05	45.58	248.7	0.88	P deficient
SB 14026	0.06	45.18	284.56	26.46	45.57	17.42	21.97	373.71	887.65	0.08	88.33	511.35	1.66	P deficient
SB 14030	0.06	46.37	241.49	25.98	23.81	14.64	15.76	241.06	588.15	0.07	60.95	330.39	1.2	P deficient
SB 14031	0.06	47.56	199.36	25.34	19.02	13.58	10.61	214.41	413.33	0.06	39.73	218.96	0.77	P deficient
SB 14032	0.07	45.59	144.05	20.89	18.03	11.37	7.64	93.65	238.37	0.05	28.83	131.52	0.64	P deficient
SB 14034	0.05	42.46	459.11	25.85	39.43	21.75	25.75	477.2	1193.65	0.05	100.82	663.45	1.66	P deficient
SB 14036	0.07	47.76	203.08	24.12	21.43	15.18	13.25	170.53	456.05	0.06	53.69	266.08	1.19	P deficient
SB 14037	0.06	46.03	277.77	26.31	23.65	16.72	13.01	192.59	474.33	0.05	49.92	263.15	0.99	P deficient
SB 14039	0.08	48.02	133.85	23.03	20.85	10.43	9.52	97.67	228.68	0.07	44.68	153.01	1.52	P deficient
SB 14042	0.06	45.88	281.91	26.77	23.47	17.83	16.05	214.71	608.07	0.06	59.86	333.04	1.07	P deficient
SB 14046	0.07	49.34	121.27	21.44	24.42	8.65	8.82	112.04	273.63	0.08	36.52	160.46	0.95	P deficient
SB 14051	0.07	43.19	168.01	21.32	20.8	12.57	8.44	109.98	265.07	0.05	34.88	151.86	0.96	P deficient
SB 14052	0.06	45.51	321.72	25.78	52.81	18.37	26.76	339.39	993.82	0.08	109.85	595.69	2.22	P deficient
SB 14054	0.05	45.17	251.55	24.48	32.14	17.21	15.52	243.06	677.68	0.06	60.95	378.05	1.06	P deficient
SB 14057	0.06	45.5	260.51	22.65	30.42	17.58	13.55	189.35	477.84	0.05	52.81	266.36	1.09	P deficient
SB 14058	0.06	47.04	127.36	22.27	11.71	9.55	6.11	102.76	254.34	0.05	22.27	136.33	0.34	P deficient
SB 14060	0.06	42.66	180.16	21.37	29.36	14.38	11.51	205.74	453.39	0.07	44.46	249.39	0.81	P deficient
SB 14064	0.06	42.42	253.35	22.36	37.69	18.73	16.87	316.32	626.9	0.06	69.5	362.82	1.5	P deficient
SB 14065	0.06	45.7	201.24	23.76	30.24	14.5	16.75	242.72	647.2	0.08	68.94	384.93	1.34	P deficient
SB 14066	0.07	47.22	169.18	24.59	26.69	11.2	16.01	169.65	501.87	0.09	70.7	325.95	1.72	P deficient
SB 14068	0.06	44.95	196.18	23.63	34.52	13.26	17.22	246.33	596.55	0.08	73.81	373.61	1.58	P deficient
SB 14071	0.06	43.43	276.4	24.01	40.13	17.37	22.69	348.61	882.64	0.08	90.26	500.04	1.76	P deficient
SB 14072	0.06	49.24	190.47	27.11	20.09	12.18	11.35	135.69	396.07	0.06	42.68	221.39	0.78	P deficient
SB 14073	0.06	42.97	313.72	23.53	39.27	18.81	24.21	338.54	873.8	0.08	95.08	495.14	1.94	P deficient
SB 14078	0.06	52.87	57.81	15.64	15.02	6.21	3.96	74.5	146.61	0.07	15.36	81.02	0.31	P deficient
SB 14081	0.05	43.46	179.62	22.36	34.29	12.03	11.44	195.1	471.27	0.07	46.29	278.34	0.76	P deficient
SB 14082	0.06	43.78	164.84	19.35	23.21	15.1	11.4	207.09	445.86	0.07	44.92	249.94	0.89	P deficient
SB 14084	0.06	49.21	131.38	18.15	21.88	12.3	8.14	117.42	299.53	0.06	33.46	177.71	0.7	P deficient
SB 14085	0.06	47.67	167.11	21.44	28.02	12.57	11.09	184.5	401.85	0.07	43.46	229.59	0.83	P deficient
SB 14087	0.08	42.48	196.85	21.77	25.47	15.33	15.78	201.71	491.67	0.08	63.83	281.41	1.59	P deficient
SB 14088	0.06	46.25	302.43	23.05	31.1	19.42	18.9	279.08	671.21	0.06	73.82	381.13	1.48	P deficient
SB 14090	0.07	45.02	278.58	25.82	37.1	16.91	24.32	303.53	814.52	0.09	101.22	488.21	2.38	P deficient
SB 14091	0.07	43.36	210.02	22.69	27.36	14.83	14.04	161.99	421.84	0.07	58.43	250.95	1.51	P deficient
SB 14093	0.06	45.12	184.1	21.55	21.95	12.59	10.24	201.68	370.79	0.05	42.53	216.56	0.91	P deficient
SB 14095	0.06	45.22	209.75	24.01	31.8	12.87	17.61	311.38	720.51	0.09	71.33	416.71	1.42	P deficient
SB 14097	0.06	47.66	190.5	26.51	29.31	11.22	15.58	188.59	523.36	0.08	64.75	316.68	1.41	P deficient
SB 14098	0.06	45.89	196.58	26.59	22.1	10.01	17.52	291.87	645.15	0.09	73.52	390.71	1.51	P deficient
SB 14099	0.06	48.65	152.03	19.98	18.62	10.42	8.54	131.35	309.12	0.05	32.33	170.16	0.59	P deficient
SB 14100	0.07	43.24	178.02	22.56	28.01	11.8	15.92	251.64	547.88	0.09	63.62	321.69	1.33	P deficient
SB 14105	0.07	43.46	283.61	23.38	36.47	15.73	19.67	309.98	631.37	0.07	82.61	376.13	2.04	P deficient
SB 14108	0.06	61.66	43.33	15.41	7.21	4.66	2.33	46.27	90.77	0.07	7.65	44.1	0.13	P deficient
SB 14109	0.07	45.29	243.21	26.32	34.58	16.7	13.78	212.58	455.54	0.06	57.15	268.4	1.35	P deficient
SB 14110	0.05	46.05	172.31	21.17	19.8	12.07	9.21	144.38	379.61	0.05	33.69	201.97	0.53	P deficient
SB 14113	0.06	50.32	164.04	20.65	21.58	12.1	9.85	103.58	386.58	0.06	37.91	217.07	0.67	P deficient
SB 14114	0.05	46.1	229.1	25.56	20.91	16.5	8.68	140.38	348.27	0.04	33.24	193.1	0.58	P deficient
SB 14115	0.06	49.24	271.39	25.21	21.38	19.42	8.25	156.09	319.78	0.03	31.44	174.56	0.58	P deficient
SB 14117	0.06	44.71	273.01	26.11	34.43	18.16	16.35	244.42	575.64	0.06	65.08	328.91	1.32	P deficient
SB 14118	0.07	45.08	247.11	24.21	34.1	14.26	19.58	266.42	663.11	0.08	86.45	416.14	2.09	P deficient
SB 14119	0.08	48.56	327.18	24.96	32.67	19.82	26.11	292.73	762.62	0.08	114.43	488.17	3.08	P deficient
SB 14120	0.06	46.21	201.79	22.75	33.48	12.21	14.89	226.72	588.88	0.07	61.82	352.89	1.13	P deficient
SB 14121	0.07	43.74	179.77	23.38	33.63	12.82	14.78	205.12	458.17	0.08	68.34	286.13	2.15	P deficient
SB 14122	0.06	43.9	166.96	21.81	24.38	12.08	9.68	138.76	397.04	0.07	37.34	218.43	0.64	P deficient
SB 14123	0.06	42.9	337.44	25.26	35.58	20.33	21.42	515.72	872.57	0.06	87.21	491.4	1.77	P deficient
SB 14153	0.05	43.19	219.18	24.79	30.03	14.3	13.21	240.99	553.74	0.06	52.06	318.78	0.85	P deficient
SB 14154	0.07	44.06	275.71	26.42	34.1	15.25	22.72	290.53	743.72	0.08	91.55	439.98	2.03	P deficient
SB 14155	0.06	45.49	185.94	21.89	25.76	13.55	10.85	158.53	403.02	0.06	41.22	223.45	0.77	P deficient
SB 14156	0.06	46.12	128.18	18.48	24.47	11.57	7.94	140.31	271.44	0.07	31.48	155.99	0.67	P deficient
SB 14159	0.06	48.32	136.51	19.27	16.14	10.53	6.85	98.71	255.87	0.05	25.63	137.94	0.47	P deficient
SB 14160	0.07	46.44	123.78	20.39	17.09	9.24	8.14	103.83	269.19	0.06	34.35	157.43	0.85	P deficient
SB 14161	0.07	44.04	314.69	26.15	30.81	16.94	22.16	256.72	696.98	0.07	94.18	423.95	2.4	P deficient
SB 14162	0.06	43.07	55.53	12.94	11.04	7.75	3.21	55.09	144.41	0.07	12.07	79.06	0.18	P deficient
SB 14163	0.07	47.64	163.81	21.49	19.76	12.24	9.04	133.16	309.22	0.06	36.41	177.73	0.8	P deficient
SB 14164	0.07	43.99	274.86	26.45	35.95	14.99	23.24	401.01	814.06	0.08	98.33	490.92	2.24	P deficient
SB 14165	0.06	43.96	441.71	28.35	51.76	21.58	37.49	531.53	1303.32	0.09	151.89	780.98	3.13	P deficient
SB 14166	0.07	49.11	165.87	24.71	31.02	10.57	22.86	242.5	657.88	0.13	99.79	425.72	2.58	P deficient
SB 14172	0.07	46.25	198.51	22.34	24.8	13.73	14.25	202.05	466.77	0.07	58.73	276.34	1.39	P deficient
SB 14178	0.06	48.32	119.58	18.38	18.47	12.07	7.5	159.64	248.97	0.06	28.35	137.03	0.59	P deficient
SB 14180	0.07	46.62	218.03	22.97	27.54	13.99	13.46	207.61	462.64	0.07	51.71	258.5	1.05	P deficient
SB 14182	0.06	45.52	179.31	17.89	22.91	14.5	10.58	175.25	387.14	0.08	44.25	228.37	0.93	P deficient
SB 14183	0.06	57.26	154.9	22.14	12.88	9.89	5.29	80.27	183.81	0.05	18.88	93.1	0.41	P deficient
SB 14184	0.07	44.43	280.7	25.84	31.05	15.22	21.3	311.23	710.31	0.07	87.57	421.57	2.05	P deficient
SB 14185	0.06	42.6	356.86	26.64	37.83	19.99	27.68	502.79	1017.3	0.08	112.56	585.09	2.48	P deficient
SB 14186	0.06	45.53	269.8	27.03	28.58	14.74	22.59	303.57	779.04	0.07	95.98	485.89	2.1	P deficient
SB 14189	0.06	45.02	401.69	29.24	41.95	22.1	32.9	516.22	1174.26	0.08	139.79	722.78	3.18	P deficient
SB 14191	0.06	45.36	286.38	24.93	47.03	16.43	24.74	408.65	979.6	0.09	101.53	579.88	1.98	P deficient
SB 14192	0.06	50.34	182.79	19.64	25.71	12.55	12.31	159.09	412.31	0.06	53.9	260.53	1.28	P deficient
SB 14193	0.07	45.03	312.41	28.81	31.87	16.36	27.34	329.49	866.73	0.09	122.16	550.03	3.26	P deficient
SB 14196	0.07	45.27	268.12	25.15	44.81	18.94	26.79	349.06	810.52	0.1	112.02	502.29	2.65	P deficient
SB 14197	0.07	43.52	276.08	24.99	42.03	18.33	24.51	343.32	761.07	0.08	102.76	467.62	2.41	P deficient
SBTB142003	0.05	42.64	251.03	21.39	34.65	17.97	12.22	274.5	498.1	0.05	45.3	266.59	0.76	P deficient
SBTB142004	0.07	54.62	99.79	22.1	9.28	10.54	3	48.88	116.39	0.05	10.09	58.01	0.18	P deficient
SBTB142006	0.07	44.79	343.69	29.44	38.61	18.3	25.67	279.22	865.76	0.08	102.43	502.64	2.23	P deficient
SBTB142007	0.06	47.6	228.79	22.22	26.65	15.07	11.82	135.83	433.97	0.05	44.4	238.93	0.82	P deficient
SBTB142008	0.07	43.46	260.74	24.61	23.65	14.25	14.58	175.59	452.2	0.06	56.32	252.21	1.29	P deficient
SBTR121030	0.06	44.65	178.98	21.1	32.52	13.26	13.12	200.33	537.92	0.07	54.31	320.38	1.02	P deficient
SBTR121186	0.06	47.2	202.16	21.31	24.62	15.6	12.71	176.02	475.75	0.07	50.05	269.83	0.96	P deficient
SBTR121307	0.09	46.24	232.29	21.98	50.81	15.57	33.09	295.06	858.62	0.14	168.08	595.99	6.52	P deficient
SBTR131051	0.07	47.83	131.01	16.65	14.2	9.59	7.84	97.82	260.9	0.07	30.2	148	0.62	P deficient
SBTR131063	0.08	51.02	46.91	13.58	10.14	4.67	3.27	40.98	88.07	0.13	11.81	46.59	0.28	P deficient
SBTR131066	0.06	44.24	361.1	25.86	38.24	18.6	25.25	362.38	886.17	0.08	100.71	512.63	2.02	P deficient
SBTR131071	0.06	44.69	334.71	27.52	38.58	18.7	23.11	263.25	787.01	0.07	96.38	475.04	2.14	P deficient
SBTR131074	0.06	45.6	210.83	23.41	33.04	14.72	14.51	283.09	603.21	0.07	56.14	340.09	0.92	P deficient
SBTR131078	0.06	45.42	152.72	21.77	19.85	12.66	9.15	175	361.45	0.06	37.61	210.88	0.73	P deficient
SBTR132118	0.06	62.52	58.34	14.79	5.58	5.67	2.81	31.58	101.38	0.11	9.98	51.07	0.19	P deficient
SBTR132175	0.06	42.44	293.5	25.74	34.3	17.45	20.62	297.12	704.23	0.07	83.7	412.1	1.77	P deficient
SBTR132379	0.06	44.43	123.81	17.77	11.33	10.56	5.79	115.5	198.04	0.06	24.13	116.65	0.53	P deficient
SBTR132412	0.07	44.68	235.28	24.28	36.1	14.79	18.22	273.09	621.58	0.07	76.58	375.34	1.71	P deficient
SBTR132499	0.07	46.4	210.81	25.55	27.42	13.31	14.31	182.5	462.42	0.07	58.51	271.53	1.33	P deficient
SSBTR121079	0.07	54.06	44.17	16.04	5.21	5.92	1.73	11.27	44.11	0.06	5.55	19.1	0.14	P deficient
SSTB131006	0.06	45.66	180.57	22.57	22.54	14.42	11.69	191.94	474.07	0.07	46.08	268.03	0.84	P deficient
SSTR121041	0.06	48.02	117.84	17.02	18.47	10.03	6.1	104.98	217.24	0.05	23.95	120.36	0.55	P deficient
TR-16-03	0.05	47.02	300.31	27.48	34.47	16.87	20.34	246.98	888.74	0.07	80.15	505.66	1.33	P deficient
TR-16-04	0.06	48.84	185.54	27.65	30.09	10.64	13.98	173.83	480.56	0.07	58.88	296.63	1.24	P deficient
TR-16-09	0.06	42.66	243.8	23.61	24.54	15.06	13.16	191.61	537.07	0.06	50.31	298.36	0.87	P deficient
TR-16-10	0.07	52.85	135.5	19.65	20.95	10.79	9.77	124.35	336.12	0.08	38.33	190.72	0.77	P deficient
TR-16-14	0.05	54	229.87	23.53	23.91	14.57	10.12	210.05	490.24	0.05	39.24	270.16	0.59	P deficient
TR-16-17	0.06	44.79	309.83	25.15	32.95	20.06	21.74	314.35	819.62	0.07	90.03	490.39	1.83	P deficient

## Sheet: S7
Supplementary Table 6: Relative differences adjusted means between the P conditions based on the optimal P. Trait codes: average diameter (AvDim); average root orientation (AvOrnt); convex area (ConA); maximum number of roots (MaxnR); maximum width (MaxWdth); network area (NetA); number of root tips (noRtips); perimeter (Per); solidity (Soldty); surface area (SurfA); total root length (TrLngth); …
Genotype	AvDim	AvROrnt	ConA	Depth	MaxnR	MaxWdth	NetA	noRtips	Per	Soldty	SurfA	TrLngth	Vol	Timepoints
1002	0.07	-0.05	0.09	0.15	-0.17	0.03	0.6	0.02	0.19	-0.05	0.6	0.24	0.73	21 DAG
1090	0.21	0	-0.14	0.05	0.2	-0.16	0.54	0.42	0.36	0.62	0.73	0.53	1.11	21 DAG
2001	0.08	-0.01	0	0.13	0.05	-0.04	0.17	0.06	0.14	0.24	0.18	0.15	0.23	21 DAG
2002	0.42	-0.02	0.12	0.03	0.4	0.1	0.93	-0.01	0.48	0.59	1.33	0.76	2.79	21 DAG
2009	0.5	0.04	0.02	0.01	0.33	0.08	0.57	0.33	0.14	0.48	0.82	0.28	2.15	21 DAG
2018	-0.04	0	-0.18	-0.05	-0.17	-0.18	-0.3	-0.3	-0.28	-0.15	-0.32	-0.29	-0.36	21 DAG
202	0.11	-0.01	-0.2	-0.06	-0.26	-0.17	-0.27	-0.42	-0.34	-0.03	-0.26	-0.33	-0.18	21 DAG
2021	-0.02	0.1	-0.11	0.04	-0.3	-0.33	-0.05	-0.15	-0.01	-0.22	-0.08	-0.03	-0.15	21 DAG
2022	-0.14	-0.1	0.21	0.37	0.3	0.01	1.23	0.01	0.77	-0.47	1.5	1.05	1.99	21 DAG
2025	0.21	-0.05	0.37	0.16	0.43	0.3	0.25	-0.07	0.09	-0.12	0.36	0.2	0.69	21 DAG
2031	0.22	-0.09	-0.29	-0.12	-0.06	-0.12	-0.13	-0.19	-0.24	0.15	-0.12	-0.23	0.03	21 DAG
204	0.21	0.06	0.55	0.16	1.31	0.3	1.62	1.19	1.19	0.78	1.8	1.36	2.4	21 DAG
2058	0.12	0.05	0.72	0.17	0.04	0.17	0.48	0.35	0.4	-0.07	0.56	0.41	0.95	21 DAG
206	0.2	-0.03	-0.29	-0.11	-0.49	-0.05	-0.3	-0.56	-0.46	0.13	-0.33	-0.47	-0.11	21 DAG
2065	0.24	-0.03	0.04	0.04	-0.01	-0.08	0.33	0.14	0.14	0.31	0.43	0.23	0.76	21 DAG
218	0.38	0.04	-0.32	0	-0.14	-0.13	-0.27	-0.49	-0.44	0.21	-0.2	-0.39	0.06	21 DAG
293	0.26	-0.04	0.42	0.1	0.56	-0.02	0.72	0.63	0.51	0.11	0.8	0.61	1.26	21 DAG
297	0.27	-0.02	0.21	0.21	-0.14	0.1	0.46	0.08	0.2	0.25	0.64	0.33	1.34	21 DAG
298	-0.04	-0.14	0.53	0.31	0.55	0.25	3.46	1.45	3.94	0.36	4.26	7.38	2.72	21 DAG
300	0.45	-0.02	-0.13	-0.09	-0.24	-0.07	0.02	-0.26	-0.29	0.1	0.13	-0.22	0.8	21 DAG
307	-0.03	0.11	-0.35	-0.05	-0.39	-0.21	-0.43	-0.39	-0.4	-0.02	-0.43	-0.39	-0.49	21 DAG
309	0.04	0.03	-0.63	-0.11	-0.34	-0.47	-0.37	-0.41	-0.51	0.18	-0.4	-0.52	-0.33	21 DAG
312	0.2	-0.1	0.2	0.12	0.28	-0.02	0.43	0.17	0.18	0.16	0.44	0.18	0.77	21 DAG
314	0.13	0	0.4	0.24	0.83	0.09	0.73	0.47	0.5	0.25	0.83	0.6	1.09	21 DAG
331	0.02	-0.05	0.47	0.06	0.19	0.32	0	0.02	-0.08	-0.24	-0.03	-0.12	0.13	21 DAG
337	0.28	-0.03	0.82	0.28	0.29	0.31	0.43	-0.06	0.14	-0.15	0.41	0.16	0.69	21 DAG
338	0.09	-0.02	0.68	0.2	0.73	0.27	0.87	0.3	0.55	0.24	0.97	0.64	1.44	21 DAG
342	0.4	-0.03	-0.3	-0.01	-0.32	-0.28	-0.13	-0.19	-0.31	0.35	-0.03	-0.26	0.57	21 DAG
348	0.1	0.02	-0.19	-0.08	-0.24	-0.12	-0.09	0.05	-0.19	0.23	-0.13	-0.22	-0.17	21 DAG
364	0.26	-0.07	0.64	0.11	0.5	0.25	0.9	0.38	0.59	0.06	1.03	0.67	1.53	21 DAG
366	-0.19	-0.05	-0.29	-0.18	-0.24	0.07	-0.2	-0.14	-0.16	-0.25	-0.23	-0.19	-0.3	21 DAG
367	0.29	-0.05	-0.16	-0.11	-0.25	0.08	-0.09	-0.13	-0.19	0.01	0.04	-0.12	0.51	21 DAG
368	0.21	-0.17	0.64	0.59	0.84	0.14	2.46	0.74	1.46	0.29	2.81	1.81	3.92	21 DAG
372	0.19	0	0.56	0.09	0.14	0.29	0.63	0.64	0.28	-0.01	0.62	0.31	0.86	21 DAG
376	0.16	-0.04	0.05	0.07	-0.11	0.01	0.12	0.14	-0.03	0.03	0.15	0.01	0.27	21 DAG
380	0.03	0.22	0.31	-0.06	-0.41	0.13	-0.12	-0.02	-0.16	0.21	-0.23	-0.26	-0.29	21 DAG
382	0.35	0.11	-0.58	-0.29	-0.3	-0.38	-0.31	-0.37	-0.48	1.08	-0.28	-0.47	-0.03	21 DAG
385	0.15	0.07	-0.11	0.13	-0.07	-0.16	-0.35	-0.28	-0.37	-0.26	-0.37	-0.38	-0.35	21 DAG
390	0.01	-0.08	-0.26	0.01	-0.21	-0.24	-0.17	-0.17	-0.19	0.15	-0.14	-0.13	-0.12	21 DAG
393	0.29	0.01	0.55	0.28	0.01	0.02	1.11	0.4	0.64	0.15	1.3	0.79	2.21	21 DAG
403	0.33	-0.11	0.77	0.27	0.82	0.45	1.71	0.96	1.13	0.57	2.09	1.36	4.5	21 DAG
413	0.08	-0.11	0.94	0.29	0.47	0.37	0.66	0.85	0.68	-0.1	0.58	0.65	0.32	21 DAG
415	0.04	0.03	-0.46	-0.16	-0.08	-0.36	-0.07	-0.35	-0.23	0.83	0	-0.17	0.17	21 DAG
417	0.07	0.08	-0.14	-0.14	-0.04	-0.05	0.23	0.02	0.2	0.33	0.19	0.21	-0.01	21 DAG
419	-0.02	-0.11	0.2	-0.07	0.53	0.17	0.61	0.62	0.39	-0.02	0.64	0.39	1.04	21 DAG
42	0.17	0.12	0.43	0.15	-0.05	0.08	0.15	0.01	0.06	-0.1	0.19	0.09	0.35	21 DAG
420	0.41	0.02	-0.13	0.2	0.02	-0.23	0.53	0.07	0.02	0.77	0.63	0.09	1.64	21 DAG
421	0.14	-0.06	-0.05	-0.01	-0.06	-0.17	0.23	0.25	0.07	0.31	0.27	0.14	0.28	21 DAG
424	0.27	-0.21	-0.09	0.31	-0.12	-0.04	-0.05	-0.03	-0.12	-0.39	0.02	-0.07	0.31	21 DAG
440	0.09	0.01	-0.16	0.07	-0.07	-0.21	-0.04	-0.2	-0.08	0.23	-0.03	-0.07	0.09	21 DAG
450	0	0.06	-0.51	0.02	-0.2	-0.31	-0.59	-0.56	-0.51	0	-0.6	-0.52	-0.72	21 DAG
465	-0.01	-0.1	2.26	0.64	1.01	1.07	2.51	2.17	2.42	-0.06	2.64	2.57	2.77	21 DAG
477	0.25	0	0.11	0.1	0	0.04	0.46	0.04	0.21	0.33	0.58	0.3	1.2	21 DAG
487	0.11	0.01	0.03	0.18	-0.17	-0.1	0.23	-0.11	-0.03	0.23	0.17	-0.04	0.23	21 DAG
5006	0.31	0	0.05	-0.04	0.55	0.33	0.08	-0.12	-0.17	0.16	0.13	-0.12	0.55	21 DAG
5012	0.15	-0.02	-0.35	-0.02	-0.13	-0.32	-0.04	-0.45	-0.22	0.4	0.01	-0.14	0.17	21 DAG
5013	0.23	-0.02	0.21	0.15	0.23	0.2	0.59	0.6	0.38	0.3	0.66	0.42	1.25	21 DAG
5027	0.11	-0.08	0.41	0.05	0.64	0.43	0.3	0.25	0.25	-0.1	0.31	0.24	0.6	21 DAG
5038	0.12	0.04	0.06	0.1	-0.18	-0.17	-0.08	-0.24	-0.19	0.05	-0.09	-0.2	0.05	21 DAG
5051	0.01	-0.14	1.29	0.47	0.48	0.74	1.45	1.35	1.28	-0.28	1.37	1.24	1.38	21 DAG
5055	0.28	-0.24	0.23	0.52	0.28	0.36	1.1	0.33	0.43	-0.17	1.22	0.54	2.37	21 DAG
5058	0.16	-0.06	0.27	0.04	0.47	0.19	0.77	0.62	0.7	0.37	0.79	0.74	1.05	21 DAG
5063	0.25	-0.07	0.79	0.47	-0.07	0.28	0.71	0.25	0.36	-0.18	0.66	0.35	1.14	21 DAG
5073	0.07	0.07	0.34	0.08	0.02	0.25	0.04	-0.03	-0.09	-0.11	0.01	-0.12	0.13	21 DAG
5110	0.08	0.02	-0.24	0.12	-0.33	-0.25	0	-0.25	-0.15	0.29	-0.04	-0.17	-0.04	21 DAG
5111	0.07	0.07	-0.15	0.05	-0.29	-0.14	-0.11	-0.31	-0.17	0.23	-0.11	-0.17	0.04	21 DAG
521	0.06	-0.1	-0.02	0.02	0.29	-0.1	0.53	0.35	0.35	0.44	0.57	0.41	0.69	21 DAG
524	0.09	-0.03	0.27	0.14	0.28	0.04	0.68	0.27	0.41	0.45	0.8	0.49	1.42	21 DAG
527	0.14	-0.01	0.1	-0.01	0.19	0.06	1.07	0.67	0.85	0.82	1.19	0.97	1.5	21 DAG
531	0.03	0.06	0.98	0.54	0.52	0.49	1.45	1.22	1.05	-0.03	1.5	1.12	1.74	21 DAG
551	-0.06	-0.02	1.78	0.57	0.17	0.69	0.63	1.02	0.69	-0.37	0.56	0.58	0.57	21 DAG
553	0.15	-0.12	0.82	0.29	0.58	0.24	1.65	1	1.33	0.21	1.87	1.51	2.33	21 DAG
555	-0.08	-0.02	0.32	0.1	0.24	0.25	0.08	0.45	0.21	0.11	0.02	0.14	-0.11	21 DAG
583	0.02	0.04	-0.35	-0.05	-0.07	-0.33	-0.08	-0.18	-0.09	0.63	-0.04	-0.08	0.07	21 DAG
586	-0.08	-0.06	0.74	0.05	0.27	0.96	0.5	1.13	0.54	-0.05	0.47	0.47	0.44	21 DAG
597	0.04	0.01	0.36	-0.04	0.4	0.22	0.53	0.68	0.28	-0.01	0.43	0.23	0.48	21 DAG
604	0.25	-0.3	20.44	0.61	1.84	1.8	-16.35	-75.28	-24.68	-0.18	-11.03	-13.1	-9.95	21 DAG
616	-0.21	-0.05	0.04	0.19	-0.04	-0.01	0.13	0.68	0.57	0.19	0.14	0.59	-0.23	21 DAG
618	0.35	-0.04	0.47	0.1	0.42	0.26	1.08	0.79	0.53	0.55	1.31	0.65	2.43	21 DAG
621	0.19	0.42	0.74	-0.01	0.4	0.21	0.4	0.3	0.3	0.68	0.39	0.28	0.56	21 DAG
628	0.1	0.04	-0.14	0.08	0.23	-0.24	0.07	-0.11	-0.03	0.41	0.07	-0.03	0.19	21 DAG
635	0.04	-0.04	-0.2	-0.03	0.1	-0.12	-0.04	0.04	-0.02	0.22	-0.05	-0.02	-0.14	21 DAG
644	-0.11	-0.08	0.56	0.28	-0.19	0.26	0.13	0.13	0.17	-0.33	0.12	0.16	0.09	21 DAG
648	0.05	-0.05	0.59	0.35	0.66	0.16	2.43	1.41	2.05	1.1	2.71	2.35	3.16	21 DAG
655	-0.09	-0.09	1.19	0.7	0.7	0.52	0.78	1.07	0.86	-0.45	0.71	0.78	0.55	21 DAG
656	0	-0.08	0.3	0.16	-0.16	-0.02	0.21	-0.09	0.13	-0.13	0.22	0.15	0.3	21 DAG
667	0.24	0	-0.34	-0.12	0.02	-0.39	0.34	0.16	0.11	0.74	0.34	0.11	0.63	21 DAG
671	0.02	-0.03	-0.09	0	-0.16	-0.09	0.05	-0.15	0.05	0.06	0.04	0.02	0.08	21 DAG
682	-0.05	-0.17	1.77	0.31	1.16	1.07	3.16	1.81	2.8	0.38	3.48	3.13	4.32	21 DAG
690	0.06	0.11	0	0.13	0.02	-0.24	-0.26	-0.23	-0.33	-0.17	-0.25	-0.33	-0.16	21 DAG
697	0	-0.04	-0.18	-0.04	-0.09	-0.27	0.12	0.1	0.03	0.41	0.17	0.08	0.23	21 DAG
702	0.06	0.01	-0.3	0.02	-0.25	-0.04	-0.18	-0.24	-0.29	0.03	-0.18	-0.28	-0.07	21 DAG
705	0.18	-0.09	0.92	0.25	1.8	0.47	2.39	1.93	2	1.07	2.72	2.26	3.92	21 DAG
717	0.18	0	0.23	0.13	0.4	0.02	0.73	0.41	0.23	0.3	0.75	0.26	1.29	21 DAG
724	0.06	0.24	-0.71	-0.49	-0.31	-0.37	-0.53	-0.72	-0.61	0.23	-0.54	-0.63	-0.49	21 DAG
728	0.14	0.06	0.02	0.14	-0.22	-0.08	0.3	-0.03	0.08	0.15	0.3	0.11	0.4	21 DAG
730	0.24	0.06	0.09	0.05	0.32	0.04	0.3	-0.03	0.04	0.25	0.4	0.13	0.84	21 DAG
734	0.23	0.06	0.23	0	-0.28	0.16	0.26	-0.09	-0.08	-0.06	0.21	-0.1	0.52	21 DAG
736	-0.08	0.01	0.81	0.17	0.28	0.32	0.58	0.83	0.74	-0.21	0.54	0.69	0.36	21 DAG
773	-0.08	-0.2	0.17	0.16	0.23	-0.07	0.15	1.59	0.14	-0.04	0.13	0.09	0.06	21 DAG
784	0.19	-0.1	0.75	0.41	0.55	0.53	1.38	0.7	0.75	0.11	1.47	0.8	2.26	21 DAG
799	0.09	0.15	-0.15	0.13	0.8	-0.18	0.66	0.43	0.38	0.73	0.76	0.49	1	21 DAG
817	0.07	0.02	0.29	0.23	-0.11	-0.02	0.26	0.37	0.13	-0.09	0.33	0.15	0.74	21 DAG
819	0.11	-0.05	1.25	0.15	0.96	1.08	0.85	0.57	0.55	0.08	0.84	0.54	1.26	21 DAG
821	-0.08	-0.03	0.33	0.11	0.55	0.33	0.41	1.02	0.49	0.13	0.42	0.49	0.37	21 DAG
836	-0.15	-0.03	0.58	0.15	0.36	0.61	0.38	0.71	0.6	-0.15	0.36	0.56	0.25	21 DAG
838	0.2	-0.04	0.51	0.2	0.01	0.2	0.66	0.62	0.23	0.06	0.65	0.23	1.09	21 DAG
848	-0.04	-0.11	0.3	-0.04	0.61	0.44	0.38	0.4	0.51	0.03	0.32	0.49	0.06	21 DAG
856	-0.07	-0.19	-0.09	0.29	0.36	0	0.18	0.35	0.27	-0.2	0.08	0.22	-0.23	21 DAG
858	0.36	0.1	-0.25	-0.07	-0.28	-0.25	-0.1	-0.25	-0.37	0.34	-0.12	-0.37	0.12	21 DAG
860	0.01	0.03	-0.09	0	-0.12	-0.27	-0.01	-0.06	-0.04	0.24	-0.04	-0.07	-0.01	21 DAG
868	0.15	0.12	-0.3	0.14	-0.23	-0.35	-0.09	-0.29	-0.3	0.22	-0.04	-0.25	0.13	21 DAG
872	0.24	0.08	0.25	0.14	0.09	0.02	0.5	0	0.22	0.09	0.53	0.27	0.83	21 DAG
874	0.23	0.1	-0.15	0.06	-0.32	-0.27	0.01	-0.08	-0.18	0.23	0	-0.16	0.11	21 DAG
890	0.04	0.05	0.59	0.37	-0.04	-0.06	0.34	0.52	0.18	-0.24	0.28	0.13	0.27	21 DAG
90	0.12	-0.03	0.27	0.18	-0.2	0.14	0.45	-0.04	0.22	0.13	0.48	0.27	0.7	21 DAG
931	0.32	0.07	-0.07	0.08	-0.14	-0.17	0.51	-0.24	0.1	0.39	0.58	0.18	1.19	21 DAG
948	0.27	0.11	0.34	0.23	-0.32	0.08	-0.17	-0.27	-0.38	-0.33	-0.22	-0.41	0.02	21 DAG
970	-0.01	0.04	0.61	0.42	0.63	0.2	0.67	0.66	0.76	0.16	0.77	0.79	1.03	21 DAG
987	-0.02	0.01	0.46	0.2	0.04	0.17	0.52	0.51	0.48	-0.08	0.47	0.43	0.49	21 DAG
B101	0.15	0.03	-0.02	0	-0.17	-0.05	0.79	0.16	0.42	0.65	0.69	0.38	0.78	21 DAG
B107	0.1	0.01	0.06	0.21	0.1	-0.09	0.21	0.14	0	0.33	0.25	0.04	0.49	21 DAG
B108	0.31	-0.07	-0.01	-0.03	0.37	0.06	0.31	-0.05	-0.08	0.39	0.35	-0.03	0.84	21 DAG
B1102	0.05	-0.01	0.23	0.14	0.16	0.01	0.57	0.75	0.54	0.15	0.59	0.57	0.58	21 DAG
B1104	0.15	0.16	-0.42	0.01	-0.41	-0.35	-0.48	-0.49	-0.59	-0.06	-0.51	-0.62	-0.45	21 DAG
B467	0.14	-0.06	0.03	0	0.07	-0.06	0.31	0.35	0.15	0.46	0.32	0.15	0.53	21 DAG
B483	0.18	-0.07	0.59	0.22	0.77	-0.01	1.82	0.65	1.45	0.46	2.29	1.85	3.66	21 DAG
B5116	-0.03	-0.12	0.17	0.42	0.32	-0.16	0.56	0.93	0.73	0.19	0.62	0.79	0.48	21 DAG
B674	0.24	0.09	0.05	0.21	0.1	-0.2	0.38	-0.04	0.07	0.36	0.35	0.09	0.52	21 DAG
B678	0.18	0.13	-0.11	0.1	-0.1	-0.19	0.87	-0.03	0.41	1	0.96	0.49	1.59	21 DAG
B709	0.22	0.03	0.11	0.11	-0.12	-0.08	0.97	0.69	0.54	0.28	0.97	0.6	1.22	21 DAG
B845	0.23	-0.03	0.44	0.19	0.22	0.2	0.95	0.69	0.53	0.26	1.04	0.62	1.56	21 DAG
B954	-0.07	-0.02	0.02	0.08	0.53	-0.12	-0.1	0.15	-0.1	0	-0.12	-0.12	-0.11	21 DAG
BK011	-0.02	-0.2	0.76	0.28	0.41	0.49	1.08	1.73	1.16	0.04	1.21	1.28	1.26	21 DAG
BTX2922	0.09	-0.07	0.85	-0.09	0.89	1.25	0.89	0.58	0.63	0.07	0.92	0.65	1.15	21 DAG
BTX2924	0.09	-0.15	0.64	0.09	1.17	0.59	1.42	1.28	1.3	0.64	1.57	1.48	1.62	21 DAG
BTX2928	0.29	-0.06	-0.24	0.11	-0.19	-0.31	0.16	-0.18	-0.11	0.54	0.26	-0.03	0.87	21 DAG
BTX623	0.31	-0.05	0.27	0.13	0.07	0.09	0.81	0.38	0.27	0.48	0.91	0.39	1.47	21 DAG
BTX639	0.31	-0.11	-0.02	-0.08	0.19	0.04	0.41	0.18	-0.04	0.03	0.55	0.06	1.37	21 DAG
CN-16-01	-0.01	-0.02	0.09	0.05	0.07	-0.08	0.08	0.2	0.12	-0.08	0.09	0.14	0.01	21 DAG
CN-16-03	0.18	-0.1	-0.34	0.12	-0.28	-0.29	0.23	-0.33	-0.02	1.25	0.29	0.05	0.54	21 DAG
CN-16-05	0.3	0.02	-0.24	-0.04	-0.18	-0.18	-0.21	-0.28	-0.34	-0.12	-0.16	-0.31	0.07	21 DAG
CN-16-06	0.22	-0.05	-0.13	-0.02	-0.19	-0.18	0.07	-0.11	-0.02	0.14	0.08	0	0.17	21 DAG
CN-16-07	0.37	-0.17	-0.11	0.15	0.87	-0.02	0.27	-0.13	-0.15	0.1	0.32	-0.1	0.98	21 DAG
CN-16-08	0.1	0.23	-0.33	0.16	-0.22	-0.39	-0.1	-0.43	-0.27	0.12	-0.12	-0.25	-0.07	21 DAG
CN-16-10	0.02	0.03	-0.29	-0.04	-0.31	-0.28	-0.08	-0.11	-0.07	0.16	-0.09	-0.06	-0.13	21 DAG
CN-16-21	0.29	0.1	-0.3	0.05	-0.18	-0.33	0.09	-0.16	-0.15	0.45	0.22	-0.05	0.6	21 DAG
CN-16-22	0.24	-0.02	-0.05	-0.08	0.04	-0.01	0.23	0.25	0.06	0.2	0.4	0.17	1.05	21 DAG
CN-16-23	0.39	-0.13	0.52	0.11	0.83	0.44	0.87	0.45	0.46	0.09	1	0.54	1.83	21 DAG
CN-16-24	0.22	0.05	-0.47	-0.26	-0.24	-0.34	-0.13	-0.4	-0.32	0.41	-0.06	-0.25	0.19	21 DAG
CN-16-27	-0.02	0.04	-0.06	0.28	-0.17	-0.17	-0.17	-0.24	-0.2	-0.16	-0.2	-0.23	-0.18	21 DAG
CN-16-33	0.25	0	0.05	0.12	-0.12	-0.04	0.19	-0.16	-0.1	0	0.25	-0.06	0.8	21 DAG
DE-16-03	0.16	0.04	0.18	0.15	0.06	-0.04	0.62	0.43	0.47	0.18	0.7	0.54	1	21 DAG
HU-16-01	-0.01	-0.01	0.64	0.36	-0.21	0.13	0.36	0.38	0.38	0.09	0.31	0.33	0.24	21 DAG
HU-16-02	0.09	-0.02	0.18	0.07	-0.06	0.23	0.11	-0.04	-0.06	0.02	0.13	-0.05	0.29	21 DAG
HU-16-03	0.1	-0.03	0.35	0.22	0.4	0.17	1.03	0.6	0.75	0.32	1.21	0.9	1.79	21 DAG
HU-16-05	-0.21	0.01	0.32	0.06	-0.25	-0.01	-0.21	-0.18	-0.11	-0.36	-0.32	-0.2	-0.56	21 DAG
IR-16-01	0.09	-0.02	0.53	0.15	0.48	0.18	0.97	0.92	0.83	0.33	0.98	0.83	1.1	21 DAG
KAO-16-01	0.06	0.04	0.52	0.29	-0.07	0.15	0.16	0.2	0.13	-0.12	0.08	0.05	0.02	21 DAG
RU-16-03	-0.06	0.03	0.1	0.26	0.06	0.06	0.3	0.01	0.31	0.09	0.24	0.3	0.01	21 DAG
RU-16-04	0.14	-0.02	0.69	0.2	1.1	0.44	1.65	1.15	1.31	0.41	1.9	1.51	2.63	21 DAG
RU-16-05	0.05	0.09	0	0.1	-0.02	-0.04	-0.16	-0.08	-0.22	-0.12	-0.2	-0.27	-0.21	21 DAG
RU-16-08	-0.25	-0.07	0.94	0.2	0.6	0.24	0.57	0.85	1.15	-0.11	0.5	1.03	0.1	21 DAG
RU-16-09	0.13	-0.03	0.08	0.3	-0.32	0.03	-0.13	-0.21	-0.26	-0.22	-0.19	-0.3	-0.09	21 DAG
RU-16-19	-0.02	0.1	-0.13	0.01	-0.1	-0.14	-0.18	-0.05	-0.18	0.08	-0.2	-0.21	-0.2	21 DAG
RU-16-21	0.15	-0.02	0.12	0.35	0.92	-0.11	1.26	1.24	1.23	1.3	1.48	1.45	1.86	21 DAG
SB 14001	0.27	0.01	0.23	0.15	-0.09	-0.13	0.42	-0.1	0.13	0.4	0.44	0.14	1.11	21 DAG
SB 14002	0.23	0.02	0.12	0.07	-0.11	0.1	0.15	-0.35	-0.03	0.09	0.11	-0.04	0.21	21 DAG
SB 14003	0.07	-0.06	-0.2	-0.13	-0.14	-0.07	0.28	-0.25	0.19	0.16	0.27	0.2	0.27	21 DAG
SB 14004	0.12	0.09	0.45	0.16	-0.14	0.09	0.01	0.08	-0.09	-0.14	-0.02	-0.12	0.15	21 DAG
SB 14005	-0.04	0.01	-0.22	-0.1	0.02	0.14	-0.33	-0.24	-0.27	-0.1	-0.35	-0.29	-0.45	21 DAG
SB 14006	0.09	0.03	-0.55	-0.02	-0.68	-0.23	-0.68	-0.79	-0.73	-0.37	-0.7	-0.74	-0.69	21 DAG
SB 14007	0.12	-0.05	0.14	0.06	0.01	0.09	0.48	0.18	0.31	0.33	0.54	0.37	0.85	21 DAG
SB 14008	-0.01	-0.12	-0.1	0.22	-0.26	-0.21	0.14	-0.13	-0.04	-0.05	0.15	-0.01	0.35	21 DAG
SB 14011	0.07	0.05	0.14	0.07	0.36	-0.06	0.49	0.19	0.36	0.56	0.54	0.41	0.74	21 DAG
SB 14013	0.43	-0.04	-0.26	0.03	0.33	-0.13	0.24	-0.49	-0.17	0.76	0.51	-0.02	1.92	21 DAG
SB 14018	-0.06	0.02	0.18	0.22	-0.01	-0.01	0.58	0.46	0.58	0.36	0.53	0.52	0.57	21 DAG
SB 14022	0.38	-0.01	0.03	0.31	0.15	-0.22	0.81	0.27	0.33	0.56	1.06	0.52	2.22	21 DAG
SB 14023	-0.11	-0.16	0.85	0.01	0.8	1.14	0.65	0.99	0.66	0.11	0.56	0.61	0.18	21 DAG
SB 14026	-0.01	0.03	-0.04	0.22	0.2	-0.07	0.16	0.36	0.18	0.29	0.17	0.18	0.22	21 DAG
SB 14030	0.16	0	0.25	0.26	-0.15	-0.04	0.4	0.04	0.24	0.11	0.43	0.28	0.74	21 DAG
SB 14031	0.11	-0.03	0.41	0.19	-0.25	0.21	0.33	0.58	0.1	-0.06	0.26	0.03	0.56	21 DAG
SB 14032	0.29	-0.01	0.05	-0.08	-0.1	0.27	-0.01	-0.44	-0.29	-0.06	-0.03	-0.28	0.28	21 DAG
SB 14034	0.03	-0.13	0.61	0.08	0.27	0.33	0.19	0.38	0.34	-0.12	0.12	0.26	-0.03	21 DAG
SB 14036	0.32	0.02	0.09	0.08	0	0.08	0.51	0.16	0.3	0.48	0.54	0.33	0.78	21 DAG
SB 14037	0.29	-0.02	0.09	0.09	-0.13	0.1	0	-0.22	-0.22	0	-0.01	-0.22	0.21	21 DAG
SB 14039	0.44	-0.12	0.35	0.4	0.09	0.45	0.56	-0.06	0.08	-0.79	0.87	0.3	2.05	21 DAG
SB 14042	-0.02	-0.02	0.51	0.3	-0.13	0.31	0.13	0.04	0.12	-0.16	0.08	0.06	0.08	21 DAG
SB 14046	0.2	0.02	-0.27	-0.03	-0.17	-0.34	0	-0.33	-0.28	0.39	0.04	-0.26	0.6	21 DAG
SB 14051	0.2	-0.04	-0.27	0.01	-0.14	-0.29	0.08	-0.42	-0.13	0.33	0.14	-0.09	0.44	21 DAG
SB 14052	0.14	-0.04	0	0.03	1.3	-0.05	0.58	0.29	0.43	0.48	0.65	0.52	0.84	21 DAG
SB 14054	0.05	-0.07	0.37	0.15	0.07	0.27	0.76	0.45	0.74	0.06	0.81	0.78	0.97	21 DAG
SB 14057	-0.02	-0.12	1.72	0.18	0.96	0.98	1.92	2.12	1.97	0.14	1.95	1.98	1.99	21 DAG
SB 14058	0.12	-0.06	0.19	0.2	-0.14	-0.05	0.52	0.19	0.3	0.12	0.53	0.33	0.79	21 DAG
SB 14060	0.2	-0.07	0.5	0.13	0.57	0.24	0.48	0.04	0.17	0.05	0.49	0.19	0.78	21 DAG
SB 14064	0.09	-0.05	0.27	0.15	0.41	0.27	0.34	0.29	0.21	0.05	0.39	0.24	0.62	21 DAG
SB 14065	0.16	-0.11	0.53	0.23	0.32	0.34	2.22	1.26	1.85	0.38	2.54	2.22	2.86	21 DAG
SB 14066	0.21	-0.04	0.15	0.3	0.14	-0.12	0.92	0.01	0.56	0.41	1.18	0.81	1.91	21 DAG
SB 14068	-0.04	0	-0.2	0.02	0.03	-0.18	-0.07	0.14	0.06	0.17	-0.15	0.02	-0.47	21 DAG
SB 14071	0.19	-0.01	0.09	-0.11	0.53	0.06	0.73	0.26	0.47	0.48	0.78	0.52	1.16	21 DAG
SB 14072	-0.03	-0.03	0.84	0.35	0.17	0.28	1.06	0.95	1.03	0.2	1.09	1.09	1.02	21 DAG
SB 14073	0.12	0.03	-0.18	0.02	0	-0.17	0.16	-0.02	-0.02	0.45	0.19	0.02	0.38	21 DAG
SB 14078	0.2	0.2	-0.59	-0.2	-0.48	-0.4	-0.13	-0.36	-0.35	0.63	-0.1	-0.32	0.13	21 DAG
SB 14081	-0.11	-0.05	0.34	0.27	0.3	0	0.08	0.11	0.13	-0.17	0.07	0.14	-0.11	21 DAG
SB 14082	0.21	-0.07	-0.28	-0.04	-0.26	-0.1	0.31	0.03	0.06	0.81	0.35	0.1	0.69	21 DAG
SB 14084	0	0.05	0.03	-0.12	-0.24	0.23	-0.22	-0.13	-0.24	-0.13	-0.24	-0.26	-0.19	21 DAG
SB 14085	0.11	0.02	-0.06	-0.01	-0.11	-0.07	0.39	0.18	0.24	0.35	0.4	0.27	0.42	21 DAG
SB 14087	0.13	-0.05	0.62	0.09	0.32	0.64	0.59	0.3	0.33	0.08	0.59	0.32	0.85	21 DAG
SB 14088	0.15	-0.02	0.41	0.05	0.7	0.22	0.8	0.7	0.51	0.44	0.79	0.51	1.2	21 DAG
SB 14090	0.26	0.01	0.42	0.2	0.19	0.15	0.8	0.31	0.43	0.36	0.88	0.5	1.57	21 DAG
SB 14091	0.27	-0.11	0	0.06	-0.15	0.07	0.21	-0.23	-0.11	0.22	0.23	-0.06	0.48	21 DAG
SB 14093	0.2	0.06	-0.3	-0.03	-0.45	-0.3	-0.44	-0.15	-0.48	-0.14	-0.43	-0.49	-0.32	21 DAG
SB 14095	0.19	0.01	0.34	0.08	0.08	0.04	0.38	0.21	0.25	0.12	0.38	0.24	0.7	21 DAG
SB 14097	0.21	0.02	-0.16	0.01	0.24	-0.15	0.17	-0.02	-0.14	0.6	0.23	-0.07	0.62	21 DAG
SB 14098	0.07	-0.18	0.03	0.36	-0.19	-0.21	0.01	0.17	-0.07	0.03	0.02	-0.06	0.15	21 DAG
SB 14099	0.12	0.06	-0.3	-0.08	-0.28	-0.3	-0.37	-0.39	-0.38	-0.1	-0.38	-0.39	-0.39	21 DAG
SB 14100	-0.06	-0.03	-0.09	-0.01	0.16	-0.06	0.12	0.18	0.13	0.03	0.09	0.13	-0.04	21 DAG
SB 14105	0.07	-0.02	1.2	0.14	0.49	0.53	1.7	0.54	1.48	0.05	1.78	1.59	2.12	21 DAG
SB 14108	-0.04	0.33	-0.77	-0.33	-0.73	-0.65	-0.79	-0.8	-0.8	0.02	-0.82	-0.82	-0.84	21 DAG
SB 14109	0.34	0.02	0.06	0.08	0.47	0.19	0.05	-0.25	-0.23	-0.01	0.15	-0.16	0.75	21 DAG
SB 14110	0.07	-0.07	0.34	0.11	-0.3	0.11	0.1	0.05	0.01	-0.02	0.03	-0.06	0.12	21 DAG
SB 14113	0.13	0.08	-0.04	0.01	0.39	-0.15	0.51	-0.25	0.3	0.53	0.56	0.37	0.74	21 DAG
SB 14114	0.25	-0.01	0.61	0.42	-0.07	0.24	1.28	0.13	0.7	-0.1	1.37	0.85	1.88	21 DAG
SB 14115	0.18	0.1	0.48	0.15	-0.07	0.29	0.19	-0.17	-0.06	-0.41	0.21	-0.04	0.65	21 DAG
SB 14117	0.23	-0.04	0.54	0.14	0.68	0.47	0.58	0.2	0.4	-0.09	0.66	0.48	0.89	21 DAG
SB 14118	0.4	-0.01	0.32	0.03	0.87	0.17	0.92	0.24	0.48	0.36	1.29	0.74	2.82	21 DAG
SB 14119	0.41	0.09	0.27	-0.04	-0.02	0.31	0.24	-0.11	-0.07	-0.07	0.32	0	0.86	21 DAG
SB 14120	0.3	0.01	0.3	0.23	0.57	-0.11	2.05	1.01	1.26	0.87	2.78	1.74	6.73	21 DAG
SB 14121	0.37	-0.04	-0.19	-0.08	0.13	-0.2	0.16	-0.12	-0.08	0.37	0.33	0	1.27	21 DAG
SB 14122	0.21	-0.01	-0.17	0.15	-0.22	-0.32	-0.13	-0.4	-0.26	0.15	-0.11	-0.25	0.07	21 DAG
SB 14123	0.31	-0.04	0.27	0.03	-0.01	0.17	0.85	0.61	0.55	0.34	0.92	0.59	1.47	21 DAG
SB 14153	0.07	-0.05	0.17	0.18	0.18	-0.01	0.3	0.01	0.21	0.12	0.36	0.28	0.49	21 DAG
SB 14154	0.26	-0.07	-0.03	0.16	0.03	-0.14	0.38	-0.03	0.07	0.49	0.43	0.13	0.86	21 DAG
SB 14155	0.23	-0.08	1.08	0.2	1.01	0.9	1.48	0.88	1.15	0.37	1.41	1.13	1.83	21 DAG
SB 14156	0.1	-0.14	0.26	0.24	0.96	0.17	2.02	0.38	1.24	0.22	2.59	1.76	3.41	21 DAG
SB 14159	0.13	0.07	0.02	0.01	-0.18	-0.05	-0.13	-0.23	-0.25	-0.02	-0.17	-0.29	0	21 DAG
SB 14160	0.12	0.02	-0.34	-0.03	-0.35	-0.37	-0.25	-0.43	-0.36	0.25	-0.17	-0.32	0.17	21 DAG
SB 14161	0.33	-0.01	0.5	0.27	0.01	-0.1	1.33	0.23	0.73	0.24	1.62	1.01	2.76	21 DAG
SB 14162	0.11	-0.16	-0.5	-0.32	-0.14	-0.27	0.27	-0.25	0.12	0.92	0.41	0.21	1.83	21 DAG
SB 14163	0.07	0.13	-0.28	-0.04	-0.19	-0.28	-0.34	-0.3	-0.37	0.05	-0.34	-0.38	-0.32	21 DAG
SB 14164	0.35	0.01	0.25	0.63	0.04	-0.29	0.98	0.3	0.6	0.48	1.28	0.82	2.54	21 DAG
SB 14165	0.24	-0.02	0.84	0.23	0.31	0.42	0.95	0.37	0.55	0.23	0.97	0.62	1.43	21 DAG
SB 14166	0.27	0.04	-0.12	0.08	0.42	-0.26	1.69	0.85	1.2	1.71	1.95	1.51	2.43	21 DAG
SB 14172	0.34	0.05	0.13	0.1	-0.18	-0.05	0.29	-0.07	-0.01	0.2	0.3	0.01	0.7	21 DAG
SB 14178	0.08	0.14	0.89	0.47	-0.03	0.22	0.4	0.28	0.11	-0.35	0.35	0.09	0.59	21 DAG
SB 14180	0.03	0.06	0.19	0.16	0.01	-0.09	0.25	0.22	0.25	0.07	0.22	0.24	0.17	21 DAG
SB 14182	-0.07	-0.19	0.31	-0.15	0.02	0.52	-0.14	0.17	0.04	0.13	-0.23	-0.05	-0.47	21 DAG
SB 14183	0	0.04	0.69	0.06	0.44	-0.21	1.4	2.34	1.46	0.46	1.85	2.02	2.8	21 DAG
SB 14184	0.19	0.06	0.03	0	0.12	-0.07	0.22	0.07	0.04	0.19	0.31	0.11	0.75	21 DAG
SB 14185	0.12	-0.05	0.65	0.16	0.31	0.44	1.22	0.71	0.94	0.4	1.26	0.98	1.79	21 DAG
SB 14186	0.25	-0.06	1.14	0.49	0.28	0.23	3.93	1.5	2.51	0.35	4.42	3.05	7.19	21 DAG
SB 14189	-0.05	-0.04	0.69	0.13	0.35	0.56	0.98	1.21	0.89	0.18	1.06	0.97	1.31	21 DAG
SB 14191	0.11	-0.01	0.34	0.13	0.42	0.09	0.64	0.69	0.54	0.23	0.56	0.52	0.47	21 DAG
SB 14192	0.12	0.11	-0.38	-0.14	-0.37	-0.37	-0.2	-0.37	-0.36	0.16	-0.14	-0.3	0	21 DAG
SB 14193	-0.07	-0.03	0.21	0.39	-0.14	0.01	-0.03	0.24	0.09	-0.15	-0.03	0.06	-0.07	21 DAG
SB 14196	0.14	0.02	0.15	0.21	0.07	0.21	0.39	0.2	0.19	0.07	0.44	0.25	0.68	21 DAG
SB 14197	0.05	-0.27	0.68	0.21	1.2	0.57	1.3	1.42	1.32	0.04	1.44	1.49	1.46	21 DAG
SBTB142003	0.07	-0.06	0.29	0.04	0.29	0.1	0.75	0.58	0.51	0.04	0.73	0.53	0.74	21 DAG
SBTB142004	0.18	0.21	-0.33	0.03	-0.39	-0.02	-0.57	-0.41	-0.59	0.07	-0.61	-0.63	-0.56	21 DAG
SBTB142006	-0.04	-0.1	1.95	0.47	1.13	0.83	1.53	1.86	1.47	-0.05	1.53	1.46	1.69	21 DAG
SBTB142007	0.12	0.04	0.13	0.1	0.18	0.02	0.47	-0.05	0.34	0.28	0.48	0.36	0.53	21 DAG
SBTB142008	0.43	0.11	0.16	0.18	-0.07	-0.1	0.44	0.13	0.01	0.5	0.47	0.04	1.09	21 DAG
SBTR121030	0.21	-0.18	-0.04	0.19	0.93	0.1	0.54	0.38	0.4	0.21	0.68	0.53	1.01	21 DAG
SBTR121186	0.21	-0.15	0.12	0.26	-0.26	0.32	0.19	0.09	-0.11	-0.26	0.16	-0.11	0.46	21 DAG
SBTR121307	0.42	0	0.52	0.01	0.61	0.38	1.06	0.89	0.62	0.25	1.43	0.81	3.05	21 DAG
SBTR131051	0.31	0.04	-0.14	-0.22	-0.33	-0.24	0.05	-0.34	-0.17	0.43	0.04	-0.16	0.38	21 DAG
SBTR131063	0.24	0.03	-0.42	-0.23	-0.36	-0.38	-0.21	-0.48	-0.37	1.35	-0.3	-0.43	-0.28	21 DAG
SBTR131066	0.24	-0.05	0.37	0.1	0.12	0.17	0.65	0.33	0.35	0.19	0.73	0.42	1.18	21 DAG
SBTR131071	0.06	0	0.74	0.57	0.35	0.14	1.21	0.41	0.89	0.21	1.22	0.96	1.34	21 DAG
SBTR131074	-0.03	-0.16	0.3	0.42	0.84	0.17	0.93	1.12	0.93	-0.06	0.98	0.97	1.05	21 DAG
SBTR131078	0.31	-0.02	-0.02	-0.04	-0.14	0.24	-0.28	-0.02	-0.35	-0.03	-0.29	-0.36	-0.21	21 DAG
SBTR132118	0.02	0.12	-0.67	-0.13	-0.75	-0.48	-0.65	-0.77	-0.71	0.59	-0.7	-0.75	-0.69	21 DAG
SBTR132175	0.24	-0.02	-0.01	0.12	-0.15	-0.17	0.27	-0.14	0.03	0.27	0.3	0.08	0.55	21 DAG
SBTR132379	0.33	-0.1	-0.06	-0.2	0.47	0.11	-0.19	-0.02	-0.33	0.36	-0.13	-0.28	0.02	21 DAG
SBTR132412	0.19	0.07	-0.25	-0.05	0.25	-0.2	-0.04	-0.15	-0.15	0.17	0.05	-0.06	0.27	21 DAG
SBTR132499	0.15	0.01	0.87	0.27	0.43	0.42	0.66	0.42	0.45	0.04	0.69	0.48	0.99	21 DAG
SSBTR121079	0.14	0.04	-0.45	0.02	-0.55	-0.28	-0.4	-0.78	-0.58	0.32	-0.38	-0.6	0.01	21 DAG
SSTB131006	0.15	0.06	-0.27	0.06	-0.32	-0.22	-0.21	-0.34	-0.32	0.07	-0.19	-0.3	0.01	21 DAG
SSTR121041	0.31	0.06	0.07	0.05	0.31	-0.12	2.22	0.18	0.89	0.6	3	1.39	5.69	21 DAG
TR-16-03	-0.11	-0.13	0.56	0.56	0.06	0.29	0.97	0.78	0.66	0.05	0.88	0.65	0.93	21 DAG
TR-16-04	0.03	0.09	-0.08	0.29	-0.18	-0.29	-0.07	-0.25	-0.19	-0.09	-0.08	-0.16	-0.15	21 DAG
TR-16-09	0.22	-0.08	-0.24	-0.03	-0.39	-0.2	-0.25	-0.37	-0.36	0.08	-0.28	-0.38	-0.2	21 DAG
TR-16-10	0.35	0.17	-0.41	-0.2	-0.24	-0.21	-0.29	-0.42	-0.43	0.34	-0.27	-0.42	-0.06	21 DAG
TR-16-14	0.06	-0.05	0.12	0.31	-0.2	0.15	0.01	0.2	0	-0.64	-0.06	-0.05	-0.14	21 DAG
TR-16-17	0.05	0.08	0.34	0.23	0.33	0.21	0.61	0.34	0.63	0.19	0.66	0.69	0.7	21 DAG
1002	0.07	0.09	-0.19	-0.04	-0.39	-0.15	0.02	-0.22	-0.16	0.02	0.12	-0.12	3.95	42 DAG
1090	0.19	-0.01	0.23	0.14	0.12	0.1	0.65	0.39	0.37	0.31	0.87	0.51	1.61	42 DAG
2001	-0.09	-0.03	-0.24	0	0.1	-0.15	-0.22	-0.08	-0.18	-0.08	-0.27	-0.22	-0.38	42 DAG
2002	0.31	0.01	0.29	0.24	-0.1	-0.03	0.71	0	0.29	0.25	0.91	0.46	1.5	42 DAG
2009	0.15	0.05	0.17	0.11	0.17	0.14	0.5	0.08	0.16	0.13	0.67	0.26	1.42	42 DAG
2018	-0.13	0	0.34	0.18	-0.11	-0.03	0.02	0.12	0.13	-0.25	-0.06	0.04	-0.26	42 DAG
202	-0.02	-0.01	0.02	-0.04	0.11	0	0.05	0.1	0.09	-0.03	0.03	0.08	-0.13	42 DAG
2021	-0.2	-0.01	0.04	0.05	-0.11	-0.09	-0.26	-0.02	-0.02	-0.12	-0.36	-0.15	-0.61	42 DAG
2022	-0.08	0.02	0.87	0.33	0.24	0.29	1	1.12	1.5	0.25	0.96	1.53	0.28	42 DAG
2025	0.1	0	0.03	0.18	0.33	0	0.38	0.13	0.21	0.31	0.49	0.3	0.44	42 DAG
2031	-0.04	0.01	-0.04	-0.12	0.09	-0.14	0.05	0.28	0.18	0.17	-0.03	0.13	-0.37	42 DAG
204	0.22	0.03	1.01	0.39	0.53	0.34	1.91	1.42	1.4	0.32	2	1.5	2.9	42 DAG
2058	-0.2	0.02	0.27	0.21	0.18	-0.02	0	0.29	0.2	-0.11	-0.07	0.13	-0.34	42 DAG
206	-0.05	-0.01	0.09	0.02	-0.23	0.15	-0.12	-0.23	-0.09	-0.24	-0.18	-0.13	-0.3	42 DAG
2065	0.02	0.01	-0.07	0.15	-0.04	-0.12	0.1	0.03	0.05	0.13	0.08	0.02	-0.05	42 DAG
218	0.15	0.03	-0.25	-0.05	-0.27	-0.17	-0.23	-0.24	-0.32	0.07	-0.15	-0.31	0.57	42 DAG
293	0.08	-0.11	0.99	0.3	1.23	0.45	2.1	1.21	1.7	0.59	2.2	1.81	1.92	42 DAG
297	0.12	0.04	0.27	0.1	-0.16	0.24	0.16	-0.06	-0.02	-0.14	0.21	-0.01	0.61	42 DAG
298	-0.26	-0.05	2.03	0.59	0.94	0.47	1.81	2.72	2.7	0.01	2.67	3.11	35.87	42 DAG
300	0.2	-0.01	-0.14	0.03	-0.18	-0.04	0.22	-0.16	-0.05	0.39	0.4	0.04	1.66	42 DAG
307	-0.15	-0.01	-0.23	0.02	-0.11	-0.01	-0.33	-0.1	-0.16	-0.21	-0.35	-0.19	-0.53	42 DAG
309	-0.09	-0.02	-0.45	-0.19	-0.49	-0.24	-0.64	-0.63	-0.62	0.15	-0.69	-0.67	-0.7	42 DAG
312	-0.06	0	-0.2	0	-0.05	-0.14	-0.01	0.06	0	0.28	0.01	0.02	0	42 DAG
314	0.29	-0.01	1.1	0.38	0.52	0.37	1.75	1.3	1.5	0.38	1.95	1.75	2.22	42 DAG
331	-0.13	-0.06	0.42	-0.02	0.43	0.35	-0.32	0.15	-0.07	-0.41	-0.43	-0.17	-0.69	42 DAG
337	-0.02	0	0.84	0.48	0.61	0.3	0.83	0.5	0.76	0.05	0.79	0.76	0.61	42 DAG
338	0.11	0	0.66	0.14	0.15	0.34	0.71	0.36	0.68	0.13	0.84	0.85	0.76	42 DAG
342	-0.24	0.04	0.01	0.02	0.03	-0.02	-0.28	-0.12	-0.13	-0.26	-0.35	-0.18	-0.66	42 DAG
348	-0.17	-0.02	-0.22	-0.14	0.11	-0.15	-0.18	0.02	0	0.1	-0.17	0.01	-0.37	42 DAG
364	0.1	-0.05	0.28	0.11	0.66	0.09	0.84	0.31	0.67	0.22	1.01	0.78	1.21	42 DAG
366	-0.14	-0.12	0.46	0.1	-0.17	0.11	0.07	0.23	0.1	-0.38	0.09	0.04	0.68	42 DAG
367	0.27	-0.02	-0.21	-0.11	-0.11	-0.11	0.11	-0.09	-0.06	0.35	0.26	0.02	0.87	42 DAG
368	-0.13	-0.17	0.45	0.35	0.4	0.53	0.5	0.57	0.4	-0.3	0.53	0.41	0.75	42 DAG
372	-0.19	0.01	0.11	0.04	0.22	0.01	0.32	0.8	0.66	0.25	0.2	0.5	-0.14	42 DAG
376	0.05	0.02	-0.13	0	-0.06	-0.13	0.06	-0.15	-0.11	0.3	0.09	-0.07	0.12	42 DAG
380	0.11	0.33	-0.37	-0.15	-0.31	-0.26	-0.53	-0.44	-0.44	0.43	-0.56	-0.47	-0.67	42 DAG
382	0.05	0.02	-0.21	-0.1	-0.14	-0.2	-0.05	-0.24	-0.08	0.37	0.04	-0.01	0.3	42 DAG
385	-0.19	0.04	-0.22	-0.02	-0.21	-0.18	-0.57	-0.29	-0.43	-0.47	-0.63	-0.52	-0.77	42 DAG
390	-0.02	0.02	0.05	0.27	-0.14	-0.05	-0.05	-0.12	-0.02	-0.19	-0.04	0.02	-0.16	42 DAG
393	0.1	0.03	-0.14	-0.03	0.16	-0.19	0.21	0.11	0.12	0.25	0.34	0.27	0.54	42 DAG
403	0.25	-0.03	0.58	0.15	0.44	0.24	1.05	0.56	0.72	0.43	1.28	0.89	1.89	42 DAG
413	0.15	-0.01	0.07	0.02	0.29	-0.05	0.86	0.27	0.57	0.73	1.07	0.78	1.34	42 DAG
415	0.13	-0.14	0.32	0.5	1.19	0.08	1.23	0.92	1.3	-0.77	1.38	2.09	0.41	42 DAG
417	0.05	0.02	0.06	0.31	-0.21	-0.18	0.52	0.21	0.33	0.21	0.52	0.35	1.13	42 DAG
419	-0.02	-0.03	0.25	0.1	0.52	0.37	-0.01	0.21	0.12	-0.03	-0.02	0.13	-0.13	42 DAG
42	0.03	0.01	0	0	0.07	-0.13	0.07	0.14	0.1	0.19	0.05	0.11	-0.19	42 DAG
420	0.07	-0.01	-0.07	0.11	-0.02	-0.06	-0.01	-0.06	-0.11	0.27	0.05	-0.07	0.24	42 DAG
421	-0.09	0	0.07	0.13	-0.04	-0.04	-0.07	-0.08	0.02	-0.07	-0.11	0.05	-0.39	42 DAG
424	0.12	-0.16	0.27	0.51	0.24	0.1	0.38	0.26	0.31	-0.16	0.51	0.41	0.73	42 DAG
440	-0.01	0.04	-0.17	0.05	0.06	-0.1	0.1	0.08	0.03	0.16	0.21	0.08	0.48	42 DAG
450	0.14	0.02	-0.2	-0.11	-0.2	-0.11	-0.3	-0.42	-0.39	-0.09	-0.27	-0.36	-0.36	42 DAG
465	0.06	-0.03	0.61	0.51	1.03	0.13	1.96	1.46	1.81	0.88	2.03	1.93	2.42	42 DAG
477	0.07	-0.01	0.06	0.15	-0.18	-0.09	0.11	0	0.02	-0.02	0.16	0.02	0.58	42 DAG
487	-0.15	0.01	0.01	0.07	-0.16	-0.02	-0.11	0.05	0.08	-0.12	-0.27	-0.04	-0.66	42 DAG
5006	0	0.01	0.27	0.16	0.54	0.09	0.15	0.37	0.17	0.06	0.11	0.1	0.08	42 DAG
5012	-0.1	-0.01	-0.08	-0.07	0.26	-0.01	-0.05	-0.1	-0.04	-0.14	0	0.02	0	42 DAG
5013	-0.14	0.02	0.76	0.23	0.51	0.28	1.41	0.86	1	0.04	3.04	1.46	-4.03	42 DAG
5027	0.06	0	0.41	0.27	0.12	0.1	0.75	0.74	0.6	0.2	0.68	0.55	0.61	42 DAG
5038	0.06	0.03	-0.17	0.05	-0.15	-0.21	-0.24	-0.11	-0.24	-0.09	-0.25	-0.26	-0.29	42 DAG
5051	0.34	0	1.29	0.6	0.58	0.6	3.14	1.46	2.17	0.61	3.5	2.46	7.21	42 DAG
5055	0.05	-0.17	0.71	0.45	0.2	0.53	0.45	0.69	0.61	-0.17	0.38	0.51	0.27	42 DAG
5058	0.03	-0.02	-0.02	0.12	0.04	-0.16	-0.02	0	-0.07	0.01	-0.07	-0.1	-0.1	42 DAG
5063	0.06	0	0.26	0.19	-0.02	0.11	0.46	0.17	0.37	0.4	0.38	0.32	0.22	42 DAG
5073	0.03	0.01	0.47	0.13	-0.25	0.34	-0.12	-0.07	-0.17	-0.45	-0.18	-0.24	0.02	42 DAG
5110	0.11	0.02	-0.38	-0.03	-0.5	-0.31	-0.3	-0.36	-0.38	0.07	-0.3	-0.38	-0.25	42 DAG
5111	-0.16	0.04	-0.16	0.11	-0.15	-0.1	-0.36	-0.21	-0.3	-0.31	-0.39	-0.34	-0.45	42 DAG
521	0.02	-0.11	0.5	0.14	0.68	0.13	1.3	0.6	1.07	0.43	1.36	1.15	1.92	42 DAG
524	0.21	0.01	0	0.19	-0.03	-0.01	-0.01	-0.11	-0.12	0.19	0.01	-0.08	0.08	42 DAG
527	-0.11	0.01	0.16	0.12	0.01	0.03	0.08	0.4	0.22	-0.08	-0.03	0.1	-0.19	42 DAG
531	0.16	0.04	0.58	0.4	0.35	0.2	1.66	0.7	0.96	0.4	2.17	1.14	-11.4	42 DAG
551	-0.04	-0.04	0.72	0.14	0.36	0.49	1.04	1.06	1.11	0	1.01	1.08	0.95	42 DAG
553	-0.09	-0.08	1.22	0.02	0.61	0.99	0.73	1.07	1.07	-0.21	0.63	1.07	0.28	42 DAG
555	0.05	0.03	0.44	0.25	0.16	0.22	0.2	0.33	0.3	-0.01	0.04	0.2	-0.31	42 DAG
583	0.23	0.1	-0.5	0.01	-0.58	-0.5	-0.49	-0.57	-0.55	0.06	-0.54	-0.59	-0.53	42 DAG
586	-0.18	0.03	0.71	0.35	0.2	0.32	0.81	1.24	1.04	-0.06	0.61	0.91	0.24	42 DAG
597	-0.23	-0.02	-0.1	-0.14	-0.15	-0.09	-0.46	-0.02	-0.31	-0.33	-0.53	-0.4	-0.69	42 DAG
604	-0.04	0.09	13.13	1	3.67	1.15	-24.86	-26.27	-19.36	0.21	-13.68	-9.23	69.88	42 DAG
616	-0.18	-0.01	0.09	-0.1	0.38	0.09	0.28	0.94	0.64	0.14	0.19	0.57	-0.16	42 DAG
618	-0.14	0.09	0.32	0.31	0.18	-0.12	0.27	0.55	0.44	0.2	0.16	0.33	-0.1	42 DAG
621	0.34	0.25	-0.1	0	-0.11	-0.15	0.1	-0.06	-0.04	0.27	-0.01	-0.12	0.07	42 DAG
628	0.16	0.03	0.12	-0.07	0.18	0.08	0.18	0.1	0.09	0.22	0.19	0.11	0.16	42 DAG
635	-0.03	-0.07	0.12	-0.03	0.09	0.05	0	0.14	0.06	-0.08	-0.08	0	-0.33	42 DAG
644	-0.01	0.01	-0.08	0.1	-0.42	-0.24	0.07	-0.3	-0.08	-0.18	0.08	-0.03	0.1	42 DAG
648	0.06	-0.06	1.14	0.22	1.01	0.57	2.62	1.94	2.75	0.74	2.81	3.25	2.31	42 DAG
655	0.2	-0.02	-0.06	0	0.22	-0.1	0.39	0.06	0.22	0.6	0.46	0.31	0.51	42 DAG
656	-0.16	-0.03	0.23	0.22	0.19	0.01	0.02	-0.03	0.1	-0.3	0.03	0.13	-0.12	42 DAG
667	0.07	-0.04	-0.39	-0.2	-0.28	-0.25	-0.28	-0.21	-0.33	0.12	-0.29	-0.33	-0.22	42 DAG
671	0.16	0.04	0.21	0.05	0.27	-0.08	0.49	0.14	0.34	0.2	0.62	0.42	1.2	42 DAG
682	0.32	-0.05	0.8	0.22	1.04	0.27	4.57	1.77	2.76	1.37	5.48	3.7	6.42	42 DAG
690	0.26	0.03	0.01	0.23	-0.25	-0.14	0.03	-0.3	-0.2	-0.01	0.09	-0.17	0.86	42 DAG
697	-0.12	0.01	-0.29	-0.07	0.15	-0.22	-0.27	-0.09	-0.13	-0.09	-0.27	-0.17	-0.37	42 DAG
702	-0.16	0.02	-0.4	-0.17	-0.26	-0.27	-0.34	-0.19	-0.29	0.14	-0.4	-0.34	-0.52	42 DAG
705	0.54	-0.07	0.59	0.28	1.22	0.12	4.21	1.7	2.39	1.76	5.54	3.21	11.87	42 DAG
717	0.21	0.02	0.16	0.11	-0.17	0.1	0.13	-0.15	-0.05	0.05	0.11	-0.04	0.34	42 DAG
724	0.77	0.24	-0.91	-0.61	-0.68	-0.72	-0.65	-0.93	-0.85	2.68	-0.6	-0.84	1.45	42 DAG
728	-0.2	-0.01	0.02	0.15	-0.13	-0.08	-0.08	0.11	0.04	-0.15	-0.18	-0.06	-0.52	42 DAG
730	0.02	0.01	-0.09	0.01	-0.01	-0.05	0.03	-0.18	-0.02	0.18	0.04	0.02	-0.1	42 DAG
734	-0.28	-0.02	-0.16	-0.13	-0.21	-0.16	-0.42	-0.07	-0.22	-0.26	-0.51	-0.32	-0.72	42 DAG
736	0.16	0.01	0.4	0.1	-0.19	0.22	0.17	-0.11	0.01	-0.27	0.17	0.04	0.32	42 DAG
773	-0.1	-0.14	0.14	0.13	0.07	0.04	0.02	0.33	0.15	-0.18	-0.07	0.05	-0.1	42 DAG
784	-0.05	-0.08	0.33	0.07	0.34	0.36	0.24	0.39	0.39	0	0.15	0.29	-0.04	42 DAG
799	0.48	0.01	-0.17	0.11	0.34	-0.07	0.44	-0.05	0.06	0.91	0.62	0.22	1.3	42 DAG
817	0.07	0.02	0.33	0.2	0.1	0.03	0.42	0.34	0.39	0.29	0.49	0.41	0.72	42 DAG
819	0.06	-0.05	0.34	-0.01	1.13	0.62	0.52	0.3	0.52	0.37	0.5	0.5	0.44	42 DAG
821	0.01	0.01	0.01	0.19	-0.08	-0.01	0.04	0.18	0.05	0.08	0.06	0.04	0.18	42 DAG
836	-0.11	0.04	0.06	0.06	0	-0.07	0.18	0.23	0.27	0.08	0.25	0.35	0.11	42 DAG
838	0.28	0.05	0.29	0.29	-0.25	0.06	0.1	-0.1	-0.15	0.04	0.1	-0.18	0.62	42 DAG
848	-0.04	-0.08	1.26	0.5	0.93	0.62	0.86	0.71	0.92	-0.17	0.83	0.95	0.85	42 DAG
856	-0.16	-0.2	0.11	0.09	0.6	0.42	-0.05	0.35	0.2	-0.57	-0.05	0.2	-0.25	42 DAG
858	-0.02	-0.02	-0.03	0.22	-0.24	-0.21	-0.05	-0.12	-0.06	-0.05	-0.04	-0.04	-0.08	42 DAG
860	0.14	0.02	0.18	0	0.24	0.08	0.1	0.02	0.02	-0.05	0.08	0.01	0.17	42 DAG
868	-0.18	0.04	-0.46	-0.18	-0.35	-0.23	-0.63	-0.51	-0.56	-0.26	-0.65	-0.58	-0.69	42 DAG
872	-0.12	-0.01	0.26	-0.05	0.17	0.03	0.12	0.49	0.43	-0.1	-0.04	0.26	-0.44	42 DAG
874	-0.13	0.03	-0.08	0.12	-0.28	-0.19	-0.26	-0.25	-0.18	-0.18	-0.31	-0.21	-0.49	42 DAG
890	-0.03	-0.04	0.15	0.04	-0.09	-0.05	0.03	0	0	-0.05	-0.01	-0.1	0.09	42 DAG
90	-0.06	0	0.52	0.14	0.03	0.37	-0.08	0.15	0.04	-0.27	-0.14	0.01	-0.2	42 DAG
931	0.15	0.05	-0.28	0.07	-0.3	-0.27	-0.01	-0.24	-0.12	0.23	-0.01	-0.07	-0.06	42 DAG
948	-0.28	0.01	0.01	-0.26	0	0.25	-0.45	-0.14	-0.22	-0.38	-0.52	-0.32	-0.71	42 DAG
970	0.01	0.01	0.98	0.22	0.39	0.19	0.88	0.97	1.42	-0.02	0.78	1.37	0.42	42 DAG
987	-0.1	0	0.51	0.11	-0.09	0.09	0.06	0.64	0.36	-0.34	-0.1	0.18	-0.38	42 DAG
B101	0.13	0.02	0.16	0.3	-0.23	-0.08	0.63	-0.04	0.22	0.2	0.69	0.24	14.21	42 DAG
B107	0.18	0.04	-0.1	0.1	0.09	-0.07	0.18	0.01	0.05	0.32	0.3	0.15	0.59	42 DAG
B108	0.44	0.03	0.12	-0.05	0.08	0.06	0.51	-0.1	0.2	0.37	0.54	0.28	0.98	42 DAG
B1102	0.13	-0.04	0.13	0.17	-0.18	-0.09	0.19	0.05	0.04	0.03	0.15	0.02	0.13	42 DAG
B1104	-0.07	0.04	-0.43	-0.17	-0.38	-0.33	-0.42	-0.34	-0.44	-0.04	-0.38	-0.42	-0.2	42 DAG
B467	-0.15	-0.02	-0.03	0.12	0.02	-0.17	-0.27	0.14	-0.05	-0.19	-0.34	-0.14	-0.53	42 DAG
B483	0.27	0	0.24	0.01	0.4	0.09	1.12	0.44	0.59	0.34	1.72	1.03	2.17	42 DAG
B5116	0.1	-0.02	0.19	0.04	0.66	0.05	0.84	0.76	0.65	0.42	1.14	0.91	1.48	42 DAG
B674	0.23	0	-0.08	-0.02	0.06	-0.05	0.2	-0.24	-0.05	0.3	0.29	0.01	0.57	42 DAG
B678	0.1	0.04	-0.11	0.1	-0.24	-0.19	-0.04	-0.19	-0.13	0.13	-0.03	-0.11	0.36	42 DAG
B709	-0.16	-0.06	0.48	0.2	0.17	0.13	0.77	1.49	1.23	-0.11	0.52	1.02	0.03	42 DAG
B845	-0.14	-0.02	0.22	-0.02	-0.09	0.02	-0.11	0.25	0.03	-0.14	-0.17	-0.05	-0.26	42 DAG
B954	0.11	-0.03	0.04	0.3	-0.05	-0.13	0.3	-0.02	0.18	0.22	0.34	0.23	0.31	42 DAG
BK011	0.22	-0.07	0.54	0.09	0.5	0.17	1.89	0.67	1.31	0.75	2.12	1.63	2.35	42 DAG
BTX2922	0.4	-0.02	0.15	0.06	0.1	0.06	1	0.22	0.61	0.96	1.11	0.73	1.98	42 DAG
BTX2924	-0.01	-0.12	1.3	0.3	1.08	0.52	2.3	2.32	2.02	0.15	2.32	2	3.45	42 DAG
BTX2928	0.13	-0.04	-0.17	-0.06	-0.22	-0.14	-0.25	-0.21	-0.22	0.02	-0.28	-0.25	-0.27	42 DAG
BTX623	0.15	0.04	0.05	0.3	0.01	-0.15	0.25	-0.05	0.13	0.11	0.29	0.2	0.43	42 DAG
BTX639	0.15	0.08	-0.14	-0.02	0.01	-0.12	-0.16	-0.02	-0.07	-0.14	-0.15	-0.01	-0.32	42 DAG
CN-16-01	-0.01	-0.04	0.09	-0.04	0.16	0.16	0.25	0.15	0.27	0.1	0.27	0.26	0.25	42 DAG
CN-16-03	-0.05	-0.16	-0.07	0.17	0.37	-0.16	0.48	0.6	0.51	0.45	1.06	0.65	-15.39	42 DAG
CN-16-05	-0.2	0.02	-0.04	-0.08	0.22	0.03	-0.21	0.15	0.03	-0.26	-0.27	-0.05	-0.49	42 DAG
CN-16-06	0.04	-0.01	-0.08	0.08	-0.21	-0.1	0.02	-0.15	-0.08	-0.01	0.01	-0.09	0.09	42 DAG
CN-16-07	-0.07	0.01	0.53	0.34	0.04	0.43	0.29	0.36	0.41	-0.1	0.23	0.37	0	42 DAG
CN-16-08	-0.02	-0.04	1.17	0.68	0.11	0.32	0.27	0.08	0.33	-0.31	0.36	0.38	0.56	42 DAG
CN-16-10	0.01	-0.03	0.38	0.12	0.26	0.2	0.53	0.47	0.51	0.13	0.51	0.49	0.41	42 DAG
CN-16-21	-0.07	0.01	0.03	-0.08	0.09	0.2	0.05	0.14	0.15	0.04	0.01	0.13	-0.12	42 DAG
CN-16-22	-0.08	-0.02	0.19	0.06	0.32	0.09	0.15	0.29	0.25	0.02	0.15	0.26	0.06	42 DAG
CN-16-23	0.04	-0.09	0.49	0.14	-0.09	0.3	-0.21	0.51	-0.1	-0.32	-0.28	-0.2	-0.31	42 DAG
CN-16-24	0.04	-0.06	-0.23	-0.09	-0.15	-0.05	-0.06	-0.22	-0.18	0.11	0.01	-0.13	0.22	42 DAG
CN-16-27	-0.34	-0.02	0	0.05	0.17	0.08	-0.16	0.5	0.25	-0.11	-0.28	0.11	-0.61	42 DAG
CN-16-33	-0.26	-0.13	0.23	-0.02	-0.02	0.33	-0.26	0.11	-0.03	-0.3	-0.35	-0.16	-0.44	42 DAG
DE-16-03	-0.05	0.03	0.22	0.03	0.09	0	0.47	0.81	0.59	0.25	0.38	0.51	0.03	42 DAG
HU-16-01	-0.06	-0.02	0.56	0.25	0.45	0.26	0.23	0.5	0.45	-0.12	0.14	0.39	-0.14	42 DAG
HU-16-02	0.13	0	-0.1	0.03	-0.15	-0.16	0.12	0.03	0.02	0.31	0.13	0.03	0.35	42 DAG
HU-16-03	0.11	-0.01	0.25	-0.03	0.57	0.2	0.86	0.45	0.62	0.44	1.05	0.76	1.79	42 DAG
HU-16-05	0	0.02	-0.49	-0.07	-0.36	-0.55	-0.39	-0.6	-0.32	0.57	-0.46	-0.32	-0.69	42 DAG
IR-16-01	0.12	0.01	0.59	0.26	0.4	0.26	0.55	0.44	0.41	0.14	0.59	0.44	0.75	42 DAG
KAO-16-01	0.07	-0.02	0.74	0.37	-0.05	0.22	0.44	0.23	0.29	0	0.46	0.28	0.71	42 DAG
RU-16-03	0.08	0.01	0.19	0.08	-0.12	0.06	0.66	0.22	0.64	0.36	0.61	0.61	0.44	42 DAG
RU-16-04	0.14	0.02	0.64	0.36	0.66	0.37	1.32	0.62	0.98	0.24	1.45	1.12	2.26	42 DAG
RU-16-05	0.09	0.1	0.04	0.24	-0.39	-0.19	0.19	0.02	0.05	0.11	0.09	0.02	0.03	42 DAG
RU-16-08	0.16	0	1.24	0.35	0.56	0.36	3.29	1.75	2.99	0.95	3.43	3.4	3	42 DAG
RU-16-09	-0.1	-0.05	0.33	0.23	0.32	0.21	0.28	0.41	0.36	0.06	0.29	0.37	0.21	42 DAG
RU-16-19	0.2	0.01	0.23	0.18	0.41	0.04	0.81	0.18	0.6	0.67	1.02	0.82	1.17	42 DAG
RU-16-21	0.11	0.04	0.19	0.31	0.46	-0.05	0.69	0.56	0.58	0.71	0.6	0.59	0.23	42 DAG
SB 14001	0.18	-0.03	0.02	0.14	-0.23	-0.06	0.19	0.04	0.09	0.42	0.23	0.12	0.36	42 DAG
SB 14002	-0.06	-0.07	0.56	0.01	-0.17	0.3	0.12	0.14	0.14	-0.28	0.07	0.13	-0.06	42 DAG
SB 14003	-0.07	0.09	0.16	0.24	-0.29	-0.1	-0.04	0	0.06	-0.12	-0.12	0	-0.35	42 DAG
SB 14004	0.16	0.03	0.51	0.33	-0.27	0.1	0.35	0.11	0.24	0.08	0.29	0.17	0.28	42 DAG
SB 14005	-0.12	-0.05	0.61	0.23	0.05	0.31	-0.13	0.12	-0.01	-0.46	-0.18	-0.05	-0.37	42 DAG
SB 14006	0.23	0.1	-0.74	-0.15	-0.75	-0.54	-0.71	-0.82	-0.78	0.09	-0.72	-0.79	-0.69	42 DAG
SB 14007	-0.12	0.02	0.11	0.16	-0.15	-0.08	-0.02	0.25	0.08	-0.11	-0.08	0.03	-0.24	42 DAG
SB 14008	-0.21	-0.08	0.17	0.32	0.01	0	-0.22	-0.13	-0.22	-0.45	-0.26	-0.25	-0.4	42 DAG
SB 14011	0.28	0	0.16	0.06	0.18	0.01	0.39	-0.08	0.06	0.12	0.46	0.1	1.5	42 DAG
SB 14013	0.18	-0.03	0.1	0.12	0.4	0.01	0.51	-0.02	0.16	0.11	0.83	0.34	1.6	42 DAG
SB 14018	-0.11	-0.01	-0.12	-0.05	-0.06	-0.11	-0.3	0.07	-0.07	-0.07	-0.44	-0.26	-0.64	42 DAG
SB 14022	0.06	0.02	-0.03	-0.03	-0.18	-0.09	-0.08	-0.09	-0.12	-0.11	-0.12	-0.14	-0.19	42 DAG
SB 14023	0.04	-0.1	0.4	0.16	0.87	0.45	0.3	0.44	0.45	0.27	0.18	0.37	-0.06	42 DAG
SB 14026	0.13	0.01	-0.07	0.04	0.03	-0.11	-0.09	-0.08	-0.2	-0.03	-0.02	-0.18	0.41	42 DAG
SB 14030	-0.12	0	-0.17	0.05	-0.19	-0.24	-0.31	-0.07	-0.19	-0.14	-0.44	-0.29	-0.69	42 DAG
SB 14031	-0.2	-0.04	0.15	0.02	-0.11	0.13	-0.15	0.33	0.11	-0.17	-0.25	-0.01	-0.45	42 DAG
SB 14032	-0.09	0.03	-0.11	0.09	-0.24	-0.13	-0.02	-0.01	0	-0.06	-0.07	-0.01	-0.28	42 DAG
SB 14034	0.02	-0.08	0.34	0.1	0.58	0.3	0.37	0.46	0.5	0.18	0.29	0.4	0.13	42 DAG
SB 14036	0.16	0.07	-0.12	-0.04	0.07	-0.16	-0.06	-0.04	-0.14	0.12	-0.1	-0.18	-0.16	42 DAG
SB 14037	0.05	-0.01	0.08	0	0	0.13	-0.13	-0.23	-0.19	-0.18	-0.1	-0.18	0.02	42 DAG
SB 14039	-0.03	-0.05	0.42	0.12	0.22	0.35	0.2	0.09	0.28	-0.01	0.25	0.32	0.41	42 DAG
SB 14042	0.08	0.04	0.31	0.26	-0.14	-0.01	-0.01	-0.17	-0.09	-0.14	-0.02	-0.1	0.07	42 DAG
SB 14046	-0.22	0.02	-0.2	0.07	-0.09	-0.1	-0.38	0.09	-0.16	-0.19	-0.47	-0.26	-0.67	42 DAG
SB 14051	-0.19	-0.01	0.49	0.31	0.05	-0.05	-0.07	0.4	0.27	-0.32	-0.12	0.2	-0.31	42 DAG
SB 14052	-0.04	-0.03	0.13	0.02	-0.09	0.07	0.04	0.12	0.12	-0.1	-0.07	0	-0.32	42 DAG
SB 14054	-0.02	-0.03	0.11	0.01	0.09	0.01	0.39	0.52	0.4	0.14	0.41	0.38	0.46	42 DAG
SB 14057	-0.08	-0.04	1.73	0.46	0.37	0.72	1.2	1.57	1.77	-0.1	0.88	1.48	0.23	42 DAG
SB 14058	-0.01	0.06	-0.02	0.23	0.16	-0.14	0.08	0.2	0.09	0.11	0.11	0.11	0.04	42 DAG
SB 14060	0.11	-0.03	0.49	-0.01	0.28	0.36	0.45	0.54	0.51	0.32	0.42	0.41	0.66	42 DAG
SB 14064	0	0.02	-0.07	0.16	0.35	-0.07	-0.01	0.12	0.06	0.02	0	0.1	-0.18	42 DAG
SB 14065	0.18	0.01	1.01	0.3	1.01	0.26	4.92	2.73	4.03	1.24	6.16	5	11.09	42 DAG
SB 14066	0.15	-0.02	0.07	0.13	-0.16	-0.05	0.07	-0.18	-0.08	-0.12	0.21	0.04	0.48	42 DAG
SB 14068	-0.36	0.02	-0.12	0.11	0.23	0.06	-0.41	0.26	-0.03	-0.3	-0.47	-0.11	-0.75	42 DAG
SB 14071	0.15	0	0.23	0.11	0.41	0.13	0.79	0.25	0.52	0.54	1.03	0.67	1.97	42 DAG
SB 14072	0.06	-0.04	0.64	0.05	0.57	0.31	1.72	1.58	1.66	0.54	1.83	1.94	1.23	42 DAG
SB 14073	-0.03	0.01	-0.25	-0.17	-0.31	-0.04	-0.3	-0.21	-0.27	-0.06	-0.33	-0.28	-0.41	42 DAG
SB 14078	-0.2	0.17	-0.49	-0.07	-0.6	-0.39	-0.53	-0.33	-0.41	-0.22	-0.57	-0.45	-0.55	42 DAG
SB 14081	-0.07	0.03	0.15	0.15	0.36	0.11	0.12	0.24	0.16	-0.06	0.1	0.17	-0.03	42 DAG
SB 14082	0.15	-0.02	-0.33	-0.12	-0.34	-0.24	-0.2	-0.27	-0.22	0.23	-0.26	-0.24	-0.39	42 DAG
SB 14084	0.03	0.04	-0.16	-0.16	-0.14	-0.17	-0.09	0.21	0.05	0.13	-0.19	-0.05	-0.31	42 DAG
SB 14085	0.09	0.05	-0.1	0.04	-0.06	-0.09	0.41	0.33	0.24	0.35	0.48	0.27	2.04	42 DAG
SB 14087	0.03	-0.05	0.05	0.09	-0.12	0.08	-0.29	-0.26	-0.33	-0.21	-0.31	-0.36	-0.25	42 DAG
SB 14088	0.1	-0.06	0.25	0.23	0.56	0.18	0.37	0.47	0.47	0.32	0.32	0.44	0.12	42 DAG
SB 14090	-0.02	0	0.03	0.21	-0.18	-0.06	0.04	0.04	0.02	-0.02	-0.01	-0.02	-0.09	42 DAG
SB 14091	-0.08	-0.04	-0.03	0.16	0.07	-0.05	0.06	-0.01	0.09	0.02	0.03	0.11	-0.21	42 DAG
SB 14093	-0.1	0.04	-0.17	-0.1	-0.17	-0.23	-0.35	-0.1	-0.27	-0.27	-0.36	-0.29	-0.41	42 DAG
SB 14095	0.07	0.02	-0.02	0.22	-0.31	-0.22	-0.2	-0.16	-0.25	-0.15	-0.18	-0.23	-0.08	42 DAG
SB 14097	-0.07	0	-0.01	0	0.17	-0.01	0.17	0.39	0.27	0.23	0.2	0.33	0.03	42 DAG
SB 14098	-0.14	-0.08	-0.16	0.04	-0.18	-0.07	-0.28	-0.26	-0.24	-0.21	-0.33	-0.28	-0.46	42 DAG
SB 14099	-0.06	0.04	0.06	-0.05	0.07	-0.01	-0.22	0.06	-0.13	-0.26	-0.27	-0.19	-0.35	42 DAG
SB 14100	-0.15	0.04	0.82	0.31	0.35	0.26	0.82	1.05	1.13	-0.01	0.64	1.02	0.13	42 DAG
SB 14105	0.01	-0.01	1.36	0.33	0.75	0.35	2.48	1.26	2.05	0.32	3.27	2.44	9.46	42 DAG
SB 14108	-0.23	0.19	-0.61	-0.4	-0.38	-0.42	-0.6	-0.52	-0.5	-0.28	-0.63	-0.55	-0.73	42 DAG
SB 14109	0.04	-0.02	0.23	0.03	0.26	0.19	0.23	0.29	0.28	0.06	0.26	0.26	0.35	42 DAG
SB 14110	-0.14	0.05	0.13	0.06	-0.12	0.12	-0.28	0.07	-0.11	-0.17	-0.35	-0.2	-0.51	42 DAG
SB 14113	0.15	-0.01	0.03	-0.04	0.3	-0.1	1.02	0.08	0.74	0.69	1.16	0.91	1.66	42 DAG
SB 14114	-0.04	0.08	0.35	0.21	-0.03	0.07	0.33	0.26	0.23	-0.2	0.33	0.22	0.82	42 DAG
SB 14115	0.06	0.03	-0.16	-0.01	-0.21	-0.17	-0.26	-0.24	-0.32	-0.24	-0.3	-0.38	-0.22	42 DAG
SB 14117	0.1	-0.02	0.41	0.11	0.48	0.24	0.45	0.23	0.3	-0.05	0.54	0.36	0.64	42 DAG
SB 14118	0.4	-0.1	0.34	0.11	0.28	0.24	1.07	0.22	0.5	0.53	1.55	0.79	3.26	42 DAG
SB 14119	-0.03	0.03	0.16	0.06	-0.11	0.03	0.04	0.2	0.08	-0.08	-0.05	-0.01	-0.23	42 DAG
SB 14120	0.18	0.01	0.81	0.36	0.32	0.16	2.17	1.16	1.45	0.28	2.41	1.63	3.29	42 DAG
SB 14121	0.2	-0.04	0.16	0.21	-0.01	-0.03	0.23	0	0.03	0.16	0.32	0.1	0.56	42 DAG
SB 14122	-0.15	-0.02	-0.01	0.08	-0.15	0.1	-0.23	-0.12	-0.09	-0.17	-0.28	-0.15	-0.47	42 DAG
SB 14123	0.02	-0.01	-0.01	0.07	-0.26	-0.19	-0.12	0.06	-0.09	-0.09	-0.18	-0.16	-0.21	42 DAG
SB 14153	0.01	-0.02	0.21	0.28	0.08	-0.09	0.35	0.05	0.29	0.06	0.33	0.27	0.36	42 DAG
SB 14154	0	-0.01	-0.16	0.05	-0.05	-0.24	-0.12	-0.15	-0.15	0.05	-0.15	-0.16	-0.28	42 DAG
SB 14155	-0.03	-0.07	0.26	0.14	0.9	0.26	0.58	0.57	0.66	0.43	0.63	0.67	0.57	42 DAG
SB 14156	-0.2	-0.13	1.17	0.73	0.77	0.32	3.69	1.8	2.98	-0.06	8.26	3.97	-4.24	42 DAG
SB 14159	0.06	0	-0.19	0.06	-0.1	-0.22	-0.02	-0.14	-0.08	0.55	-0.03	-0.1	-0.05	42 DAG
SB 14160	0.03	-0.04	-0.2	0.21	-0.31	-0.23	-0.16	-0.24	-0.17	0.14	-0.13	-0.15	-0.16	42 DAG
SB 14161	0.17	0.01	0.21	0.28	0.25	-0.08	0.38	0.03	0.19	-0.01	0.54	0.35	0.84	42 DAG
SB 14162	0.01	-0.02	-0.03	0.03	-0.11	-0.03	-0.01	0.12	-0.02	0.06	-0.08	-0.08	-0.2	42 DAG
SB 14163	-0.13	0.09	-0.21	-0.04	0.08	-0.11	-0.06	0.07	0.12	0.11	-0.07	0.11	-0.28	42 DAG
SB 14164	0.13	-0.09	0.64	0.76	0.55	0.37	0.81	0.54	0.68	-0.37	0.92	0.77	1.21	42 DAG
SB 14165	0.08	-0.04	0.41	0.23	0.07	0.14	0.47	0.24	0.38	0.15	0.46	0.36	0.53	42 DAG
SB 14166	0.36	0.03	-0.14	0.1	0.1	-0.14	1.06	0.18	0.44	1.16	1.54	0.78	4.11	42 DAG
SB 14172	0.02	0.01	0.65	0.3	0.48	0.17	0.5	0.43	0.4	0	0.6	0.46	0.91	42 DAG
SB 14178	0.02	0.31	0.76	0.78	-0.06	-0.25	0.79	0.38	0.63	-0.08	1.23	0.7	42.46	42 DAG
SB 14180	-0.11	0.03	-0.17	-0.19	-0.09	-0.03	-0.43	-0.11	-0.27	-0.31	-0.51	-0.36	-0.69	42 DAG
SB 14182	0.02	0.02	-0.1	0.09	0.34	0.03	-0.1	0.06	-0.05	-0.52	-0.08	-0.03	-0.15	42 DAG
SB 14183	0.04	-0.03	0.09	-0.17	0.35	-0.02	1.07	0.93	1.22	0.75	1.34	1.61	0.59	42 DAG
SB 14184	-0.04	-0.02	0.1	0.03	-0.06	0.06	-0.04	-0.02	-0.02	-0.12	-0.11	-0.06	-0.3	42 DAG
SB 14185	-0.03	-0.01	0.47	0.05	0.16	0.29	0.65	0.84	0.72	0.11	0.61	0.68	0.36	42 DAG
SB 14186	-0.08	0.19	-0.02	-0.07	-0.05	-0.28	1.09	0.04	0.31	2.2	1.53	0.52	3.99	42 DAG
SB 14189	-0.03	-0.01	0.37	0.15	0.26	0.02	0.83	0.87	0.88	0.44	0.76	0.9	0.44	42 DAG
SB 14191	0.06	0	0.14	0.3	0.06	0.08	0.54	0.42	0.45	0.3	0.61	0.53	0.53	42 DAG
SB 14192	-0.16	0.03	-0.36	-0.29	-0.26	-0.29	-0.52	-0.48	-0.49	-0.15	-0.53	-0.5	-0.59	42 DAG
SB 14193	-0.2	-0.01	-0.17	-0.02	-0.36	-0.18	-0.37	-0.11	-0.25	-0.34	-0.42	-0.29	-0.57	42 DAG
SB 14196	-0.12	0	-0.06	0.1	-0.05	-0.09	-0.12	0.18	-0.01	-0.12	-0.23	-0.09	-0.43	42 DAG
SB 14197	0.17	-0.21	0.59	0.15	1.67	0.58	1.89	1.47	1.55	0.73	2.16	1.79	2.13	42 DAG
SBTB142003	0.05	0	-0.12	0	0.43	-0.02	0.43	0.53	0.52	0.39	0.38	0.55	0.1	42 DAG
SBTB142004	-0.01	0.16	-0.55	-0.3	-0.5	-0.26	-0.8	-0.6	-0.66	-0.32	-0.83	-0.69	-0.97	42 DAG
SBTB142006	0.15	-0.05	1.84	0.42	0.97	0.67	2.75	1.74	2.31	0.38	2.75	2.48	2.7	42 DAG
SBTB142007	-0.02	-0.01	0.21	0.09	0.69	0.18	0.72	0.45	0.77	0.21	0.6	0.85	0.04	42 DAG
SBTB142008	0.08	0.03	-0.04	0.06	-0.17	-0.05	-0.11	-0.16	-0.14	-0.05	-0.14	-0.16	-0.2	42 DAG
SBTR121030	0.41	0.03	0.19	0.26	-0.02	-0.09	1.97	0.1	0.62	1.05	3.01	0.94	-182.49	42 DAG
SBTR121186	-0.26	-0.02	0.09	0.01	0.23	0.21	-0.16	0.57	0.27	-0.13	-0.3	0.13	-0.73	42 DAG
SBTR121307	-0.21	0.02	0.14	0.04	0.13	0.04	-0.01	0.41	0.21	-0.18	-0.12	0.15	-0.52	42 DAG
SBTR131051	0.07	0.12	-0.34	-0.14	-0.22	-0.42	-0.24	-0.21	-0.25	0.2	-0.25	-0.25	-0.35	42 DAG
SBTR131063	0.12	-0.02	0.37	0.12	0.16	0.01	0.48	0.52	0.65	0.36	0.66	0.63	12.39	42 DAG
SBTR131066	0.15	0.01	-0.13	-0.08	-0.16	-0.11	0.13	0.09	0.02	0.34	0.17	0.02	0.47	42 DAG
SBTR131071	-0.12	-0.05	0.21	-0.03	1.26	0.24	0.63	0.71	0.91	0.47	0.62	0.91	0.35	42 DAG
SBTR131074	-0.17	-0.17	0.57	0.28	0.73	0.4	0.59	1.2	0.81	-0.09	0.45	0.69	0.13	42 DAG
SBTR131078	0.44	-0.06	0.07	-0.05	0.19	0.17	0.55	-0.03	0.16	0.69	0.85	0.25	5.93	42 DAG
SBTR132118	-0.22	0	-0.14	0.06	-0.12	-0.22	-0.29	0.06	0.06	-0.25	-0.36	-0.01	-0.68	42 DAG
SBTR132175	-0.02	0	0	0.27	-0.2	-0.21	0.05	0	0.07	0.02	0.07	0.11	-0.1	42 DAG
SBTR132379	0.4	0	0.01	0.11	0.14	-0.01	0.41	-0.13	0.01	0.73	0.73	0.12	21.08	42 DAG
SBTR132412	0.16	0.04	-0.21	-0.02	0.22	-0.23	0.32	0.04	0.08	0.47	0.54	0.27	0.85	42 DAG
SBTR132499	-0.23	-0.04	1.28	0.18	0.35	0.83	0.31	0.89	0.53	-0.42	0.26	0.43	-0.02	42 DAG
SSBTR121079	-0.11	0.03	-0.05	0.29	-0.37	-0.2	-0.42	-0.48	-0.33	-0.3	-0.41	-0.27	-0.81	42 DAG
SSTB131006	-0.14	-0.01	-0.15	0.05	-0.19	-0.18	-0.39	-0.19	-0.3	-0.28	-0.44	-0.35	-0.56	42 DAG
SSTR121041	0.33	-0.07	0.35	0.31	-0.12	-0.01	0.53	-0.22	0	0.39	1.74	0.18	-2.83	42 DAG
TR-16-03	-0.28	-0.04	0.41	-0.06	0.5	0.31	0.21	0.87	0.81	-0.06	0.06	0.7	-0.53	42 DAG
TR-16-04	-0.17	-0.01	-0.37	0.08	-0.38	-0.24	-0.38	-0.43	-0.42	-0.15	-0.39	-0.43	-0.45	42 DAG
TR-16-09	-0.09	0.01	-0.12	-0.04	-0.36	-0.18	-0.29	-0.33	-0.27	-0.27	-0.32	-0.28	-0.43	42 DAG
TR-16-10	0.2	0.19	-0.04	-0.01	0.07	0.06	-0.06	-0.13	-0.12	-0.18	-0.08	-0.14	-0.07	42 DAG
TR-16-14	-0.15	-0.21	0.68	0.34	0.06	0.64	0.07	0.64	0.3	-0.49	-0.04	0.16	-0.28	42 DAG
TR-16-17	-0.1	0.01	0.43	0.04	0.2	0.3	0.13	0.46	0.31	-0.16	0.07	0.2	-0.02	42 DAG

## Sheet: S6
Supplementary Table 6: Adjusted means between the P conditions at 42 DAG. Trait codes: average diameter (AvDim); average root orientation (AvOrnt); convex area (ConA); maximum number of roots (MaxnR); maximum width (MaxWdth); network area (NetA); number of root tips (noRtips); perimeter (Per); solidity (Soldty); surface area (SurfA); total root length (TrLngth); volume (Vol); dry shoot weight (Sh…
Genotype	AvDim	AvROrnt	ConA	Depth	MaxnR	MaxWdth	NetA	noRtips	Per	Soldty	SurfA	TrLngth	Vol	ShtW	RtW	Rt.Tw	P condition
1002	0.06	45.29	164.43	20.27	35.24	12.69	9.36	210.14	374	0.07	35.33	212.76	0.18	0.05	0.03	1.36	Optimal P
1090	0.06	45.59	198.64	20.15	43.38	14.89	19.88	301.31	737.02	0.1	85.7	446.45	2.01	0.07	0.03	1.51	Optimal P
2001	0.06	43.96	198.29	17.58	39.57	16.51	23.87	404.61	888.21	0.12	108.27	559.3	2.65	0.09	0.04	1.58	Optimal P
2002	0.07	43.95	246.07	21.19	55.38	17.62	27.85	439.31	982.42	0.12	120.96	595.35	3.17	0.12	0.09	1.54	Optimal P
2009	0.07	43.93	197.7	19.8	36.45	13.83	17.09	306.74	663.72	0.1	71.62	390.53	1.51	0.15	0.08	1.74	Optimal P
2018	0.07	45.34	194.52	18.76	41.99	16.83	21.89	359.56	808.76	0.11	98.37	507.61	2.43	0.07	0.06	1.38	Optimal P
202	0.06	44.35	234.66	22.5	45.34	15.94	27.67	412.17	997.55	0.12	119.98	596.96	3.11	0.1	0.06	1.55	Optimal P
2021	0.07	46.77	185.22	20.93	39.79	14.53	21.66	239.55	619.56	0.1	103.04	408.4	3.73	0.06	0.03	1.44	Optimal P
2022	0.07	47.04	113.85	17.06	25.46	11.4	9.29	123.55	249.66	0.07	41.34	149.26	1.79	0.04	0.02	1.36	Optimal P
2025	0.06	46.02	200.39	18.63	36.27	14.8	16.12	324.11	666.19	0.08	65.25	372.38	1.51	0.05	0.04	1.35	Optimal P
2031	0.06	45.55	250.43	25.47	43.01	17.34	22.44	323.84	801.89	0.08	103.54	499.96	3.08	0.06	0.04	1.45	Optimal P
204	0.05	44.14	133.96	17.35	27.46	12.2	7.15	189.35	356.03	0.06	27.99	189.91	0.43	0.03	0.02	1.31	Optimal P
2058	0.07	44.75	142.5	18.08	31.07	13.83	17.47	217.34	550.01	0.11	84.95	354.47	2.94	0.07	0.03	1.49	Optimal P
206	0.07	46.46	210.54	22.92	38.8	13.58	18.65	277.18	657.54	0.1	77.03	374.96	1.93	0.07	0.04	1.44	Optimal P
2065	0.06	44.04	234.36	17.93	45.32	18.49	17.33	374.56	764.23	0.07	72.57	440.21	1.59	0.07	0.04	1.42	Optimal P
218	0.07	44.2	206.97	20.14	48.78	15.8	25.29	415.41	936.69	0.13	111.75	591.19	2.47	0.12	0.07	1.59	Optimal P
293	0.05	49.94	100.6	17.11	15.73	8.84	5.96	150.4	295.89	0.06	24.08	164.01	0.5	0.02	0.01	1.27	Optimal P
297	0.06	45.01	198.54	20.25	49.07	13.8	17.76	347.74	771.26	0.09	74.84	453.01	1.53	0.07	0.03	1.48	Optimal P
298	0.08	47.14	51.79	11.73	17.12	9.63	4.49	56.22	136.09	0.09	14.21	71.73	0.03	0.03	0.02	1.31	Optimal P
300	0.06	46.27	251.5	21.94	46.78	16.33	17.09	343.07	757.29	0.08	68.95	446.16	0.94	0.05	0.03	1.39	Optimal P
307	0.06	45.34	230.53	20.73	40.29	15.69	19.55	272.85	683.55	0.09	81.93	403.44	1.89	0.07	0.05	1.4	Optimal P
309	0.06	52.35	136.19	16.56	34.06	12.63	11.43	203.88	448.09	0.09	47.64	262.76	0.86	0.03	0.02	1.26	Optimal P
312	0.07	41.83	252.16	21.26	41.15	18.44	20.68	286.88	716.03	0.08	88.05	432.56	2.08	0.05	0.04	1.33	Optimal P
314	0.06	45.95	123.77	18.4	29.28	11.59	11.08	166.84	404.52	0.09	45.33	223.19	1.08	0.04	0.03	1.33	Optimal P
331	0.06	49.27	106.98	19.01	24.94	9	12.91	196.52	442.77	0.1	59.91	269.6	1.78	0.04	0.03	1.36	Optimal P
337	0.06	46.67	119.4	15.45	33.4	11.6	13.32	231.07	521.59	0.11	60.31	320.84	1.53	0.05	0.03	1.37	Optimal P
338	0.06	46.05	117.54	17.03	36.54	10.94	8.88	176.22	341.61	0.07	35.65	185.66	0.82	0.05	0.02	1.41	Optimal P
342	0.08	44.33	210.27	20.37	44.11	15.26	23.62	349.74	792.69	0.12	115.45	516.33	4.81	0.06	0.04	1.42	Optimal P
348	0.06	45.78	216.72	22.25	26.08	15.53	12.35	246.14	505.35	0.06	46.17	268.2	0.84	0.06	0.02	1.53	Optimal P
364	0.06	46.16	198.63	21.82	30.08	14.96	14.31	266.18	554.95	0.09	59.13	320.99	1.37	0.06	0.04	1.39	Optimal P
366	0.08	54.7	68.25	15.13	22.79	8.47	7.56	121.55	277.72	0.15	30.07	163.96	0.46	0.04	0.02	1.33	Optimal P
367	0.06	46	247.44	23.53	42.13	16.6	23.37	386.97	880.51	0.09	99.38	528.17	2.23	0.08	0.04	1.58	Optimal P
368	0.08	53.79	147.22	16.44	29.71	9.41	18.02	241.58	602.61	0.17	81.01	382.85	2.08	0.07	0.05	1.42	Optimal P
372	0.08	45.38	214.52	22.15	36.77	16.02	21.78	247.21	647.62	0.09	101.82	423.92	3.06	0.05	0.04	1.37	Optimal P
376	0.08	44.9	275.82	22.96	44.82	18.91	35.28	443.88	1106.9	0.12	168.82	728.56	5.74	0.09	0.06	1.47	Optimal P
380	0.07	46.63	131.21	18.6	29.03	11.17	12.87	165.3	417.6	0.09	59.18	262.88	1.71	0.05	0.03	1.38	Optimal P
382	0.06	44.78	230.89	22.02	35.75	18	17.29	287.14	604.48	0.07	71.34	350.9	1.71	0.05	0.03	1.34	Optimal P
385	0.07	44.55	265.6	22.15	42.05	17.69	31.65	390.31	979.15	0.12	151.43	644.51	4.97	0.1	0.07	1.49	Optimal P
390	0.07	45.66	195.63	18.99	48.74	15.09	22.78	324.85	774.15	0.13	102.6	476.95	2.9	0.09	0.04	1.59	Optimal P
393	0.06	45.06	259.44	24.35	32.77	17.48	16.98	313.9	663.35	0.08	65.32	348.59	1.36	0.05	0.03	1.41	Optimal P
403	0.05	46.81	159.4	19.58	28.73	13.77	11.39	241.07	496.53	0.07	45.91	276.04	0.93	0.06	0.02	1.47	Optimal P
413	0.06	46.15	210.66	22.39	33.95	16.54	15.87	232.41	579.56	0.08	65.79	328.45	1.65	0.08	0.04	1.51	Optimal P
415	0.05	59.72	72.3	11.77	10.95	8.39	2.55	53.17	103.15	0.29	9.16	41.42	0.28	0.01	0.01	1.22	Optimal P
417	0.06	45.29	203.73	18.47	43.24	16.99	16.06	280.81	644.8	0.09	70.23	395.7	1.15	0.06	0.04	1.43	Optimal P
419	0.07	47.08	162.95	21.42	24.06	11.82	20.02	240.65	644.67	0.1	91.36	386.9	2.67	0.05	0.03	1.4	Optimal P
42	0.06	45.45	235.39	19.77	44.01	18.7	18.74	324.17	741.89	0.07	78.61	425.79	1.94	0.05	0.03	1.39	Optimal P
420	0.06	45.73	202.56	20.72	34.49	15.28	17.82	297.54	674.57	0.08	75.52	403.5	1.61	0.06	0.03	1.42	Optimal P
421	0.07	45.32	216.16	19.92	42.42	17.37	23.35	334.48	759.12	0.1	106.4	455.13	3.61	0.08	0.04	1.53	Optimal P
424	0.06	54.77	171.4	15.87	32.46	12.54	18	273.3	652.25	0.13	78.14	391.83	1.93	0.08	0.04	1.5	Optimal P
440	0.06	44.16	281.09	23.62	38.87	17.98	24.18	408.9	944.21	0.09	97.49	533.47	2.01	0.07	0.04	1.46	Optimal P
450	0.05	47.12	163.89	19.93	34.77	12.9	12.62	251.61	568.09	0.07	51.05	312.73	1.21	0.06	0.03	1.48	Optimal P
465	0.06	47.71	115.9	15.43	19.29	11.65	7.72	144.51	280.31	0.06	33.83	167.11	0.76	0.05	0.03	1.4	Optimal P
477	0.06	44.5	249.79	19.92	54.24	17.85	31.11	484.94	1178.05	0.12	136.53	728.23	3.05	0.06	0.05	1.39	Optimal P
487	0.08	45.28	231.46	20.73	47.39	16.9	29.87	334.88	874.22	0.13	151.71	571.33	7.29	0.08	0.04	1.49	Optimal P
5006	0.07	45.78	172.12	20.4	24.99	13.33	20.39	242.56	640.46	0.1	91.9	406.28	2.56	0.04	0.05	1.27	Optimal P
5012	0.07	46	237.89	22.86	30.74	16.96	17.21	233.52	628.18	0.08	67.03	343.99	1.4	0.07	0.04	1.42	Optimal P
5013	0.07	49.33	105.87	17.87	19.78	9.96	4.95	121.07	244.15	0.07	11.55	108.79	-0.29	0.03	0.04	1.23	Optimal P
5027	0.06	45.51	167.27	21.65	25.73	12.6	11.99	219.74	486.93	0.08	51.54	285.34	1.23	0.04	0.02	1.39	Optimal P
5038	0.05	44.76	204.02	19.16	35.53	17.25	14.98	248.24	682.05	0.07	59.79	386	1.07	0.05	0.03	1.37	Optimal P
5051	0.05	47.38	105.2	16.26	23.96	9.95	5.79	117.18	255.78	0.06	23.83	146.98	0.33	0.03	0.02	1.31	Optimal P
5055	0.07	54.31	144.98	15.13	35.63	11.36	17.45	185.05	517.13	0.12	85.35	352.03	2.75	0.05	0.04	1.38	Optimal P
5058	0.06	46.13	213.62	21.92	30.57	16.25	17.04	258.61	662.35	0.08	71.6	384.1	1.55	0.06	0.03	1.46	Optimal P
5063	0.06	49.07	157.6	18.01	26.73	11.17	12.06	217.74	462.83	0.06	51.98	277.54	1.27	0.03	0.03	1.27	Optimal P
5073	0.06	48.54	144.9	19.78	35.6	11.91	13.85	177.16	556.69	0.1	57.6	331.7	0.92	0.04	0.03	1.36	Optimal P
5110	0.07	45.61	295.39	23.33	60.39	18.73	28.93	441.54	1050.15	0.1	131.37	659.93	3.16	0.09	0.07	1.47	Optimal P
5111	0.07	44.86	252.29	20.56	40.53	17.62	23.88	385.24	891.98	0.1	100.03	515.77	2.31	0.07	0.05	1.43	Optimal P
521	0.06	53.78	135.76	19.16	21.29	11.89	9.12	128.85	347.88	0.07	37.86	204.01	0.73	0.05	0.03	1.42	Optimal P
524	0.05	44.6	286.54	21.58	38.6	18.35	21.39	394.5	863.13	0.07	89.27	487.43	1.92	0.07	0.04	1.44	Optimal P
527	0.07	44.6	251.61	21.75	43.44	16.51	29.38	383.9	919.65	0.13	140.48	606.62	4.26	0.09	0.06	1.46	Optimal P
531	0.05	44.99	140.2	16.4	27.24	12.16	8.36	217.14	428.9	0.07	29.33	232.13	-0.19	0.05	0.03	1.38	Optimal P
551	0.06	46.98	105.76	17.31	25.8	10.03	6.89	136.02	280.87	0.08	29.49	165.38	0.6	0.03	0.02	1.26	Optimal P
553	0.07	47.59	81.17	19.4	22.28	7.39	9.45	131.17	285.12	0.12	43.8	169.85	1.34	0.03	0.02	1.34	Optimal P
555	0.05	43.11	131.55	16.24	29.94	12.1	12.78	219.52	485.77	0.08	59.01	299.2	1.61	0.07	0.03	1.49	Optimal P
583	0.06	46.2	190.81	19.78	48.45	16.03	19.92	318.99	734.21	0.1	92.15	454.95	2.34	0.04	0.03	1.3	Optimal P
586	0.08	45.84	102.46	16.65	24.8	10.13	9.89	101.02	284.57	0.11	49.33	193.54	1.56	0.03	0.02	1.27	Optimal P
597	0.09	45.85	161.08	22.38	33.1	12.66	26.48	255.54	670.62	0.15	132.38	464.92	5.19	0.07	0.05	1.45	Optimal P
604	0.04	66.23	-2.07	7.2	2.35	2.67	-1.24	-5.34	-40.39	0.08	-6.59	-37.59	-0.11	0.01	0.03	1.08	Optimal P
616	0.08	46.24	153.83	20.73	32.29	13.02	14.42	167.18	448.31	0.1	66.03	281.88	1.86	0.05	0.03	1.4	Optimal P
618	0.07	43.88	146.05	16.05	33.77	16.19	13.92	204.21	472.45	0.08	63.55	304.02	1.56	0.04	0.03	1.33	Optimal P
621	0.05	42.87	146.91	15.65	32.45	12.6	11.79	207.32	479.18	0.08	52.61	293.65	1.04	0.06	0.03	1.46	Optimal P
628	0.05	47.29	154.28	20.97	27.36	12.4	9.13	164.96	396.97	0.06	35.28	214.81	0.71	0.06	0.03	1.43	Optimal P
635	0.07	46.85	218.16	24.5	41.34	14.6	28.1	339.51	951.92	0.12	130.18	605.96	3.94	0.07	0.05	1.43	Optimal P
644	0.05	46.11	151.25	16.39	34.98	14.71	9.3	209.96	432.08	0.06	38.09	235.94	0.78	0.03	0.02	1.25	Optimal P
648	0.06	48.92	94.34	20.67	18.95	7.99	7.15	130.5	244.35	0.08	29.96	132.25	0.81	0.03	0.02	1.31	Optimal P
655	0.05	47.43	143.54	18.87	21.03	13.4	7.07	151.96	320.14	0.05	26.85	167.28	0.54	0.04	0.03	1.29	Optimal P
656	0.06	44.03	174.51	16.74	36.03	15.3	21.23	344.63	788.17	0.12	91.48	464.88	2.24	0.07	0.04	1.5	Optimal P
667	0.06	46.18	237.69	24.16	49.73	16.67	19.97	329.54	784.55	0.09	88.47	486.26	1.76	0.06	0.04	1.4	Optimal P
671	0.06	44.15	164.77	20.62	34.97	14.29	15.62	279.14	592.85	0.1	65.93	346.57	1.33	0.07	0.04	1.41	Optimal P
682	0.04	46.57	108.01	16.13	20.65	11.97	3.94	104.96	204.64	0.04	15.69	103.84	0.38	0.02	0.02	1.19	Optimal P
690	0.06	46.44	182.8	19.68	33.94	14.88	14.12	266.5	582.23	0.08	55.83	327.13	0.85	0.05	0.03	1.39	Optimal P
697	0.08	45.53	288.95	22.38	47.12	18.13	48.02	410.99	1300.68	0.16	239.21	902.85	8.64	0.11	0.04	1.69	Optimal P
702	0.08	44.9	221.56	21.62	44.49	16.11	26.55	287.54	781.17	0.11	131.89	536.63	4.28	0.05	0.04	1.34	Optimal P
705	0.05	49.28	135.19	17.65	25.46	12.97	5.69	167.02	292.3	0.05	22.09	155.41	0.33	0.05	0.03	1.4	Optimal P
717	0.06	44.71	160.59	19.46	33.73	12.2	13.2	222.54	510.45	0.08	54.64	284.7	1.13	0.04	0.02	1.39	Optimal P
724	0.04	50.44	125.74	19.08	26.94	10.91	5.82	165.16	309.43	0.05	22.27	168.1	0.12	0.03	0.02	1.28	Optimal P
728	0.09	45.83	240.36	19.02	57.49	18.61	39.42	369.88	1044.3	0.16	211.25	759.13	10.64	0.1	0.06	1.53	Optimal P
730	0.07	43.9	333.19	23.72	48.15	19.54	30.28	536.54	1084.3	0.09	131.45	640.9	3.71	0.09	0.07	1.46	Optimal P
734	0.09	45.95	288.75	24.65	54.1	18.16	44.85	392.54	1108.02	0.14	232.55	801.99	9.82	0.07	0.06	1.37	Optimal P
736	0.07	45.69	213.6	21.9	48.62	14.63	23.68	418.17	863.38	0.13	103.9	506.19	2.54	0.03	0.03	1.29	Optimal P
773	0.06	53.14	164.17	19.24	27.94	12.61	14.25	179.5	498.06	0.1	62.37	307.96	1.29	0.05	0.05	1.31	Optimal P
784	0.08	48.15	164.25	20.88	31.1	11.96	21.35	229.21	592.02	0.12	102.42	395.92	3.39	0.06	0.03	1.42	Optimal P
799	0.05	44.48	291.36	21.4	32.73	18.1	20.73	382.88	859.29	0.07	83.47	472.26	1.69	0.08	0.06	1.42	Optimal P
817	0.07	44.02	202.98	18.88	43.43	16.86	25.28	304.21	769.35	0.1	111.58	473.99	3.06	0.06	0.04	1.4	Optimal P
819	0.07	46.91	106.05	16.84	21.27	7.9	12.54	188.85	423.67	0.11	58.81	268.2	1.71	0.05	0.03	1.4	Optimal P
821	0.06	43.73	174.04	17.3	39.7	14.2	15.43	216.3	539.34	0.09	68.21	330.08	1.77	0.05	0.04	1.35	Optimal P
836	0.06	44.29	161.58	18.8	36.36	14.77	13	217.96	486.34	0.08	54.38	279.18	1.31	0.05	0.03	1.38	Optimal P
838	0.05	45.4	162.82	18.09	37.49	14.94	11.05	223.88	491.33	0.06	46.62	291.8	0.78	0.04	0.02	1.34	Optimal P
848	0.06	47.44	79.66	13.66	21.96	8.72	7.49	146.51	300.75	0.09	31.86	172.88	0.59	0.04	0.02	1.39	Optimal P
856	0.07	56.05	153.59	16.72	22.95	10.07	12.9	157.74	424.36	0.18	54.02	244.75	1.48	0.07	0.04	1.43	Optimal P
858	0.06	45.85	197.99	19.49	38.08	15.9	15.75	284.14	618.38	0.08	62.2	342.13	1.27	0.06	0.03	1.47	Optimal P
860	0.06	46.5	150.88	19.81	31.78	12.13	13.69	192.65	547.38	0.09	58.25	325.49	1.17	0.03	0.03	1.28	Optimal P
868	0.07	44.79	184.03	20.5	46.24	13.36	28.12	333.47	900.2	0.15	131.56	595.7	3.11	0.06	0.04	1.37	Optimal P
872	0.08	45.12	129.22	18.24	27.05	12.28	16.35	164.91	430.81	0.12	82.11	292.38	3.72	0.08	0.05	1.48	Optimal P
874	0.07	44.78	239.96	19.49	46.42	17.83	22.99	347.81	819.95	0.1	99.74	493.76	2.51	0.07	0.04	1.45	Optimal P
890	0.07	47.9	131.56	17.32	28.82	12.68	12.52	190.54	419.43	0.09	56.42	265.36	1.54	0.05	0.03	1.41	Optimal P
90	0.07	46.89	166.53	21.37	36.57	12.39	21.02	299.14	695.06	0.12	94.19	415.46	2.25	0.07	0.05	1.41	Optimal P
931	0.06	43.8	194.67	17.08	39.1	16.51	14.51	267.23	527.75	0.09	63.42	301.99	1.8	0.05	0.03	1.38	Optimal P
948	0.07	46.65	208.92	25.48	34.43	12.69	21.48	247.88	671.28	0.1	94.92	419.62	2.42	0.05	0.04	1.32	Optimal P
970	0.06	44.54	54.05	13.56	22.32	8.87	3.84	67.96	119.01	0.08	17.72	71.44	0.55	0.02	0.02	1.23	Optimal P
987	0.07	45.8	175.87	19.55	36.77	16.11	21.38	255.23	625.15	0.13	100.55	401.79	3.03	0.1	0.04	1.63	Optimal P
B101	0.06	47.75	145.23	17.24	33.57	12.69	8.86	178.81	405.66	0.08	35.23	239.5	0.08	0.04	0.03	1.32	Optimal P
B107	0.06	45.18	204.37	20.59	38.21	14.37	16.61	204.55	655.11	0.08	67.65	370.43	1.42	0.04	0.03	1.34	Optimal P
B108	0.05	46.37	159.65	22.78	29.78	11.63	13.32	248.32	601.61	0.08	55.08	340.92	0.94	0.05	0.03	1.35	Optimal P
B1102	0.05	46.71	160.36	17.32	41.29	15.07	13.3	212.08	564.5	0.09	55.19	322.98	1.18	0.04	0.03	1.35	Optimal P
B1104	0.07	44.5	227.72	21.79	35.49	15.38	18.78	247.54	659.13	0.07	78.45	388.36	1.74	0.06	0.04	1.4	Optimal P
B467	0.07	46.33	192.11	19.28	42.78	17.66	22.65	269.32	759.91	0.11	106.45	495.25	2.8	0.06	0.03	1.42	Optimal P
B483	0.05	53.21	68.76	16.89	17.29	7.87	2.97	66.41	163.2	0.06	9.85	76.08	0.18	0.02	0.01	1.32	Optimal P
B5116	0.06	46.11	152.06	18.25	25.62	14.34	10.17	169.41	379.16	0.07	38.45	196.88	0.88	0.04	0.03	1.3	Optimal P
B674	0.06	45.35	277.36	23.25	41.42	16.93	23.62	406.48	896.18	0.09	100.14	529.6	2.31	0.06	0.04	1.38	Optimal P
B678	0.05	47.55	202.22	18.9	34.73	15.4	11.87	223.21	507.95	0.06	45.74	273.53	0.66	0.06	0.03	1.44	Optimal P
B709	0.07	47.73	115.51	15.58	31.44	12.28	8.11	114.57	261.81	0.09	38.28	167.52	1.06	0.02	0.02	1.2	Optimal P
B845	0.08	46.52	156.22	21.71	43.43	12.19	25.68	288.21	733.78	0.15	122.62	501.32	3.56	0.07	0.04	1.46	Optimal P
B954	0.05	46.15	178.37	17.53	33.88	15.54	13.21	214.22	552.44	0.07	55.49	315.73	1.26	0.03	0.1	1.14	Optimal P
BK011	0.05	49.57	154.98	20.36	31.65	13.91	9.84	196.62	418.68	0.07	39.89	229.64	0.88	0.04	0.03	1.34	Optimal P
BTX2922	0.05	45.93	214.95	22.41	34.45	16.1	13.19	222.32	558.21	0.05	56.45	329.52	1.04	0.04	0.03	1.3	Optimal P
BTX2924	0.07	48.34	123.66	18.16	21.63	11.25	8.05	113.18	301.81	0.09	34.56	183.98	0.63	0.05	0.03	1.4	Optimal P
BTX2928	0.07	46.45	222.66	22.62	42.29	14.7	25	321.08	818.53	0.11	111.85	500.28	3.11	0.08	0.05	1.47	Optimal P
BTX623	0.06	44.86	203.51	16.48	38.1	18.88	15.48	240.9	547.78	0.09	65.95	318.99	1.63	0.04	0.03	1.32	Optimal P
BTX639	0.05	44.09	86.9	15.83	19.28	9.66	6.05	106.84	234.45	0.08	23.56	118.52	0.58	0.02	0.02	1.21	Optimal P
CN-16-01	0.06	45.31	214.29	22.5	36.99	15.46	18.56	338.89	698.73	0.09	78.77	410.78	1.86	0.06	0.04	1.41	Optimal P
CN-16-03	0.07	51.27	95.95	14.8	19.46	10.07	5.83	83.55	211.99	0.07	18.67	117.96	-0.07	0.04	0.02	1.37	Optimal P
CN-16-05	0.08	44.29	229.94	20.79	49.05	17.29	31.52	370.64	924.05	0.15	155.06	627.11	5.34	0.15	0.05	1.84	Optimal P
CN-16-06	0.06	45.45	187.47	19.52	42.05	14.52	18.62	352.98	771.55	0.1	82.13	477.28	1.74	0.06	0.03	1.44	Optimal P
CN-16-07	0.07	44.28	162.91	16.96	39.3	12.59	18.41	245.05	580.8	0.1	83.52	364.93	2.35	0.08	0.05	1.46	Optimal P
CN-16-08	0.08	45.47	123.69	14.86	39.79	12.7	20.36	282.89	614.26	0.16	91.11	385.36	2.59	0.08	0.04	1.54	Optimal P
CN-16-10	0.06	45.87	216	21.4	47.13	15.74	22.2	412.64	890.55	0.1	98.58	549.87	2.26	0.11	0.05	1.62	Optimal P
CN-16-21	0.07	45.02	193.22	20.27	42.05	14.51	20.08	270.25	636.28	0.11	94.81	409.38	2.85	0.09	0.05	1.55	Optimal P
CN-16-22	0.09	46.08	238.09	22.13	43.65	17.33	35.79	374.23	998.66	0.14	173.6	669.04	6.29	0.11	0.06	1.6	Optimal P
CN-16-23	0.07	48.1	198.75	20.15	46.19	13.63	30.92	285.68	991.12	0.13	145.05	652.14	3.76	0.11	0.06	1.58	Optimal P
CN-16-24	0.06	44.68	291.36	22.2	51.32	18.66	33.36	491.23	1300.33	0.11	143.4	788.44	3.16	0.09	0.06	1.49	Optimal P
CN-16-27	0.1	45.51	206.61	18.89	39.97	15.09	33.25	287.05	782.57	0.16	179.42	571.83	8.59	0.12	0.06	1.67	Optimal P
CN-16-33	0.09	51.01	167.75	22.03	42.97	10.16	33.25	245.38	808.07	0.17	176.15	605.43	6.95	0.08	0.05	1.49	Optimal P
DE-16-03	0.07	44.79	195.09	21.41	44.71	15.91	18.92	200.58	593.28	0.1	88.31	386.48	2.82	0.07	0.04	1.44	Optimal P
HU-16-01	0.06	45.84	137.68	16.84	30.94	11.46	14.88	228.85	513.53	0.09	66.64	303.9	1.88	0.04	0.03	1.33	Optimal P
HU-16-02	0.06	45.64	217.57	17.98	53.27	17.81	16.95	263.83	665.39	0.07	72.57	393.66	1.45	0.04	0.04	1.3	Optimal P
HU-16-03	0.06	45.23	170.41	21.47	33.36	13.07	14.9	298.63	599.74	0.09	62.48	347.38	1.27	0.07	0.04	1.45	Optimal P
HU-16-05	0.07	54.15	111.47	16.03	24.62	11.89	9.62	142.17	320.78	0.09	43.43	185.35	1.51	0.06	0.03	1.43	Optimal P
IR-16-01	0.05	45.15	225.22	20.9	38.33	16.19	23.08	380.03	966.11	0.09	95.29	549.92	1.93	0.07	0.03	1.48	Optimal P
KAO-16-01	0.06	45.42	141.09	16.53	43.67	13.66	17.38	282.03	666.85	0.11	77.23	415.92	1.76	0.08	0.04	1.53	Optimal P
RU-16-03	0.06	43.86	200.17	19.58	43.44	15.41	17.75	339.23	629.18	0.09	78.28	377.39	2.03	0.06	0.04	1.38	Optimal P
RU-16-04	0.06	44.54	166.96	18	32.29	13.02	12.75	234.51	520.55	0.08	53.83	308.38	0.96	0.06	0.03	1.41	Optimal P
RU-16-05	0.06	43	209.17	18.28	50.27	16.71	16.95	283.5	662.16	0.08	76.5	396.53	1.92	0.06	0.04	1.42	Optimal P
RU-16-08	0.06	46.14	92.78	16.13	32.98	11.11	6.44	109.62	234.21	0.07	29.72	143.57	0.85	0.04	0.02	1.41	Optimal P
RU-16-09	0.06	47.35	192.76	19.83	37.67	14.49	21.94	305.36	822.18	0.1	94.63	496.18	2.13	0.06	0.04	1.39	Optimal P
RU-16-19	0.05	46.25	160.3	18.96	32.21	13.7	10.85	203.22	456.67	0.06	44.29	253.19	0.99	0.04	0.02	1.36	Optimal P
RU-16-21	0.05	45.97	194.7	17.95	26.5	16.42	12.36	219.18	508.19	0.05	54.45	292.53	1.49	0.03	0.02	1.33	Optimal P
SB 14001	0.05	48.85	159.39	18.06	37	12.19	15.01	263.7	618.11	0.07	64.39	367.02	1.43	0.06	0.03	1.47	Optimal P
SB 14002	0.07	48.39	163.87	23.05	39.73	12.26	18.37	242.01	632.51	0.1	82.45	382.3	2.37	0.04	0.03	1.34	Optimal P
SB 14003	0.06	44.65	152.87	17.38	32.4	12.93	12.5	204.34	477.47	0.07	55.18	287.67	1.44	0.03	0.02	1.31	Optimal P
SB 14004	0.05	46.43	155.89	17.86	38.2	13.52	9.85	191.57	445.61	0.05	39.73	255.9	0.71	0.04	0.02	1.37	Optimal P
SB 14005	0.06	46.84	140.92	18.76	36.99	11.59	16.76	264.89	640.26	0.11	72.53	379.58	1.73	0.05	0.03	1.41	Optimal P
SB 14006	0.06	54.83	160.55	17.72	33.87	11.82	13.28	250.57	543.75	0.08	56.43	321.4	1.24	0.08	0.03	1.53	Optimal P
SB 14007	0.07	44.6	309.99	22.82	54.2	20.82	37.28	524.57	1292.11	0.12	168.49	804.57	4.44	0.09	0.06	1.48	Optimal P
SB 14008	0.07	50.84	137.6	16.65	29.4	11.54	14.89	252.74	601.33	0.13	62.28	345.47	1.5	0.08	0.03	1.61	Optimal P
SB 14011	0.05	45.44	232.27	22.24	32.94	16.58	17.45	329.83	752.89	0.08	69.87	425.33	1.09	0.04	0.04	1.29	Optimal P
SB 14013	0.05	48.1	135.34	17.05	22.13	12.32	6.18	155.18	324.04	0.05	21.06	161.06	0.3	0.04	0.02	1.43	Optimal P
SB 14018	0.08	44.31	370.72	26.9	61.06	20.33	73.13	660.54	1980.32	0.18	402.81	1479.26	16.06	0.15	0.11	1.61	Optimal P
SB 14022	0.06	45.49	300.6	25.62	51.4	17.3	33.93	461.01	1246.37	0.11	153.75	773.3	4.01	0.11	0.07	1.55	Optimal P
SB 14023	0.07	50.97	127.88	19.38	18.94	9.86	11.84	147.52	361.97	0.07	55.44	224.74	1.81	0.05	0.03	1.38	Optimal P
SB 14026	0.06	44.76	289.11	21.67	45.03	19.27	30.2	431.3	1104.37	0.11	128.58	656.44	2.94	0.09	0.06	1.49	Optimal P
SB 14030	0.07	45.73	240.65	21.11	39.86	17.33	18.75	290.01	670.22	0.08	90.78	415.24	3.1	0.05	0.03	1.42	Optimal P
SB 14031	0.07	49.72	162.68	21.05	29.43	11.76	13.75	171.54	440.12	0.08	61.12	272.79	1.56	0.05	0.02	1.43	Optimal P
SB 14032	0.06	46.43	203.43	18.79	34.08	16.93	12.91	241.18	512.71	0.07	53.83	293.25	1.27	0.05	0.03	1.39	Optimal P
SB 14034	0.06	48.1	250.89	22.85	32.24	14.85	28.31	401.61	954.35	0.09	125.33	589.4	3.21	0.1	0.06	1.52	Optimal P
SB 14036	0.06	44.93	197.65	22.18	24.24	14.41	14.04	238.61	588.75	0.06	59.5	346.33	1.31	0.07	0.03	1.47	Optimal P
SB 14037	0.06	45.22	218.19	20.25	40.75	16.13	21.22	351.81	798.92	0.1	87.4	461.6	1.94	0.1	0.05	1.59	Optimal P
SB 14039	0.07	50	130.4	16.1	28.45	9.7	10.72	198.41	401.32	0.08	44.05	232.99	0.87	0.06	0.04	1.41	Optimal P
SB 14042	0.05	45.35	200.46	18.5	44.67	16.39	21.21	387.36	912.85	0.09	87.76	527.65	1.66	0.08	0.04	1.48	Optimal P
SB 14046	0.08	45.58	240.49	22.36	37.39	14.97	25.77	266.21	720.42	0.1	121.77	472.03	4.03	0.08	0.05	1.46	Optimal P
SB 14051	0.07	44.94	221.19	20.46	31.46	18.4	20.16	210.22	572.92	0.09	88.97	352.06	2.56	0.06	0.05	1.4	Optimal P
SB 14052	0.07	46.03	231.02	23.01	55.19	15.86	34.92	386.68	1085.86	0.15	179.38	767.58	6.43	0.09	0.07	1.42	Optimal P
SB 14054	0.06	45.9	203.28	20.11	43.53	16.43	16.25	270.68	661.06	0.09	66.92	380.11	1.3	0.03	0.03	1.28	Optimal P
SB 14057	0.07	47.84	115.85	16.49	36.65	11.47	11.5	154.29	349.11	0.09	55.29	222.97	1.75	0.03	0.03	1.27	Optimal P
SB 14058	0.06	45.09	163.67	17.52	27.07	13.9	12.03	167.34	449.14	0.07	52.48	264.37	1.44	0.04	0.02	1.38	Optimal P
SB 14060	0.06	45.95	158.48	19.65	30.1	12.72	17.25	222.88	547.25	0.08	77.82	346.85	1.99	0.06	0.03	1.44	Optimal P
SB 14064	0.07	44.93	197.23	18.36	36.41	15.13	21.04	332.18	766.25	0.12	88.96	438.99	2.37	0.08	0.04	1.53	Optimal P
SB 14065	0.06	44.12	127.96	18.37	23.05	12.98	6.08	117.58	236.24	0.07	23.04	124.55	0.38	0.03	0.02	1.38	Optimal P
SB 14066	0.06	46.6	185.86	17.89	39.41	16.93	15.58	263.85	593.48	0.09	64.13	333.25	1.5	0.07	0.03	1.57	Optimal P
SB 14068	0.09	45.67	266.2	22.57	39.45	14.83	37.79	331.41	949.59	0.15	183.75	636.06	7.81	0.12	0.09	1.54	Optimal P
SB 14071	0.06	45	220.92	22.22	34.82	15.51	19.65	332.21	725.8	0.08	82.42	422.63	1.81	0.06	0.04	1.38	Optimal P
SB 14072	0.06	47.77	127.18	19.89	26.32	11.51	7.27	126.96	290.14	0.06	29.66	156.47	0.78	0.02	0.02	1.22	Optimal P
SB 14073	0.07	44.64	345.97	25.38	63.94	19.45	47.72	564.83	1524.76	0.13	225.07	967.23	6.92	0.11	0.07	1.53	Optimal P
SB 14078	0.07	44.85	138.5	19.04	38.57	12.59	11.46	154.14	389.53	0.1	49.93	237.96	0.85	0.03	0.02	1.3	Optimal P
SB 14081	0.07	45.01	138.74	17.23	33.54	13.07	15.31	206.22	498.37	0.11	73.55	323.29	2.19	0.05	0.03	1.39	Optimal P
SB 14082	0.06	47.03	215.21	21.45	42.12	15.3	20.22	353.32	760.91	0.08	89.21	453.82	2.17	0.06	0.04	1.41	Optimal P
SB 14084	0.07	45.83	169.45	22.18	37.12	12.83	19.52	192.99	561.45	0.1	98.95	387.99	3.37	0.05	0.03	1.4	Optimal P
SB 14085	0.06	44.19	236.03	22.47	44.9	17.22	14.32	246.47	598.8	0.07	57.59	346.26	0.61	0.04	0.03	1.29	Optimal P
SB 14087	0.06	46.22	163.46	19.56	37.33	12.69	20.38	307.03	776.75	0.11	88.59	475.52	1.86	0.05	0.04	1.38	Optimal P
SB 14088	0.06	48.24	189.88	19.14	23.94	14.83	15.51	227.85	562.4	0.07	67.98	330.64	1.81	0.05	0.03	1.35	Optimal P
SB 14090	0.07	45.2	224.75	18.98	50.24	16.65	25.51	338.28	911.05	0.11	117.63	580.63	3.11	0.06	0.05	1.38	Optimal P
SB 14091	0.08	46.33	214.23	19.59	40.74	15.59	21.21	298.85	705.85	0.11	95.86	423.05	2.94	0.07	0.04	1.49	Optimal P
SB 14093	0.07	44.63	184.24	19.77	37.13	16.34	21.23	269.97	680.65	0.11	95.98	427.73	2.7	0.07	0.04	1.42	Optimal P
SB 14095	0.06	44.72	198.16	19.53	50	15.43	26.94	381.36	1001.41	0.13	121.79	617.32	3.06	0.07	0.04	1.44	Optimal P
SB 14097	0.07	46.42	215.56	23.32	31.08	15.03	20.72	236.81	642.75	0.1	89.47	386.83	2.61	0.07	0.04	1.44	Optimal P
SB 14098	0.08	50.36	176.82	19.75	34.24	10.91	24.87	314.61	777.31	0.12	119.23	513.53	3.91	0.11	0.08	1.54	Optimal P
SB 14099	0.06	45.43	216.77	22.47	43.13	15.44	25.33	329.3	909.01	0.1	112.18	563.87	2.66	0.07	0.04	1.47	Optimal P
SB 14100	0.08	44.99	143.7	17.83	36.28	13.16	18.75	227.17	557.65	0.13	92.43	367.32	3.28	0.06	0.05	1.37	Optimal P
SB 14105	0.06	45.27	139.65	18.36	29.12	12.83	9.46	208.22	370.42	0.08	33.61	200.6	0.33	0.06	0.04	1.4	Optimal P
SB 14108	0.08	47.26	158.64	22.38	31.47	11.12	21.78	227.85	615.84	0.15	105	423.89	3.2	0.1	0.05	1.57	Optimal P
SB 14109	0.07	46.44	199.08	21.49	36.3	15.12	19.68	269.05	636.03	0.09	86.12	384.33	2.35	0.07	0.04	1.44	Optimal P
SB 14110	0.06	45.28	177.59	21.1	41	13.36	21.74	266.36	734.15	0.1	98.46	466.88	2.49	0.07	0.05	1.41	Optimal P
SB 14113	0.05	46.31	202.01	22.96	23.63	14.89	9.41	211.38	402.87	0.05	37.85	226.66	0.65	0.05	0.02	1.43	Optimal P
SB 14114	0.05	44.92	154.26	17.21	35.71	14.01	8.75	196.58	416.71	0.06	35.14	233.72	0.48	0.03	0.02	1.35	Optimal P
SB 14115	0.06	44.75	175.5	19.42	36.73	14.53	13.8	211.34	516.14	0.08	63.71	321.33	1.71	0.06	0.03	1.48	Optimal P
SB 14117	0.06	46.39	187.24	19.85	34.72	14.65	15.28	301.31	645.72	0.08	62.26	372.01	1.31	0.08	0.04	1.51	Optimal P
SB 14118	0.06	50.65	145.07	18.35	34.05	11.69	12.58	280.64	550.55	0.09	49.36	305.18	0.97	0.08	0.04	1.54	Optimal P
SB 14119	0.08	44.23	278.47	22.97	53.13	18	42.17	463.3	1264.71	0.15	210.88	877.1	7.03	0.2	0.09	1.91	Optimal P
SB 14120	0.06	43.33	152.98	17.51	34.53	14.26	9.42	184.68	427.92	0.08	38.05	236.38	0.73	0.02	0.02	1.23	Optimal P
SB 14121	0.05	46.64	174.86	18.36	41.99	13.56	14.89	303.23	649.6	0.08	61.57	374.84	1.23	0.08	0.04	1.51	Optimal P
SB 14122	0.06	46.52	184.47	19.22	46.07	14.1	22.9	344.34	806.74	0.11	105.41	509	2.87	0.09	0.04	1.56	Optimal P
SB 14123	0.07	44.92	274.99	22.41	50.71	19.68	35.75	491.58	1183.24	0.13	171.74	762.22	5.28	0.12	0.07	1.63	Optimal P
SB 14153	0.06	45.53	191.73	17.62	37.08	18.06	13.98	280.18	567.08	0.08	58.73	337.19	1.2	0.05	0.03	1.41	Optimal P
SB 14154	0.07	47.03	239.59	21.18	45.9	17.68	32.64	403.61	1087.65	0.13	152.87	700.43	4.61	0.1	0.06	1.55	Optimal P
SB 14155	0.05	48.46	119.65	16.72	17.24	10.28	6.94	123.28	286.15	0.05	27.77	162.86	0.55	0.04	0.02	1.39	Optimal P
SB 14156	0.07	53.27	101.09	12.8	23.12	11.17	3.76	111.55	187.29	0.09	7.81	87.23	-0.41	0.03	0.01	1.35	Optimal P
SB 14159	0.05	47.28	168.72	18.6	27.33	13.53	11.48	217.7	484.75	0.05	49.79	288.82	1.13	0.04	0.03	1.32	Optimal P
SB 14160	0.06	48.36	228.45	19.79	38.87	16.75	17.62	309.57	704.81	0.08	71.96	401.87	1.54	0.05	0.03	1.39	Optimal P
SB 14161	0.06	43.4	181.65	17.41	31.19	16.96	15.92	264.68	616.59	0.1	63.88	334.58	1.4	0.06	0.03	1.45	Optimal P
SB 14162	0.06	46.99	144.57	18.78	20.4	12.13	9.7	139.34	357.64	0.06	41.38	204.33	1.11	0.04	0.02	1.41	Optimal P
SB 14163	0.07	43.7	208.12	20.29	32.2	15.15	15.28	249.24	559.95	0.07	62.46	319.77	1.47	0.06	0.03	1.48	Optimal P
SB 14164	0.07	49.03	147.07	12.4	29.8	11.54	20.03	307.64	656.75	0.23	92.08	421.1	2.53	0.1	0.06	1.56	Optimal P
SB 14165	0.07	47.33	230.55	21.25	54.57	16.81	29.51	410.94	1019.45	0.11	137	659.16	3.68	0.14	0.06	1.75	Optimal P
SB 14166	0.07	44.52	278.43	24.04	37.9	17.26	22.39	328.14	775.93	0.09	94.43	464.26	1.81	0.08	0.04	1.47	Optimal P
SB 14172	0.06	45.62	124.46	15.83	32	11.83	14.34	240.36	547.58	0.1	62.13	332.82	1.36	0.06	0.04	1.43	Optimal P
SB 14178	0.06	42.1	66.59	11.63	26.46	10.07	6.23	128.22	238.56	0.11	21.77	140.03	0.03	0.04	0.03	1.36	Optimal P
SB 14180	0.08	46.16	229.78	24.38	38.13	14.62	29.52	304.52	865.34	0.13	140.9	571.19	4.6	0.09	0.05	1.54	Optimal P
SB 14182	0.08	44.88	194.28	15.16	26.3	12.89	18.48	166.71	506.67	0.26	86.25	331.66	2.75	0.09	0.06	1.47	Optimal P
SB 14183	0.06	56	134.78	21.95	14.8	10.95	5.25	83.85	187.44	0.05	18.1	88.59	0.53	0.05	0.02	1.47	Optimal P
SB 14184	0.07	46.01	268.53	23.37	50.34	17.54	37.1	466.17	1202.22	0.14	176.44	785.89	5.61	0.13	0.07	1.66	Optimal P
SB 14185	0.06	45.18	202.96	23.85	38.29	13.64	23.24	351.74	785.1	0.11	105.09	483.98	3.08	0.11	0.06	1.62	Optimal P
SB 14186	0.06	47.9	172.28	17.95	29.53	14.96	10.48	238.01	503.66	0.06	41.42	274.54	0.7	0.08	0.04	1.49	Optimal P
SB 14189	0.07	45.68	236.19	21.65	43.13	18.03	22.52	312.68	758.4	0.09	104.99	472.88	3.3	0.08	0.05	1.49	Optimal P
SB 14191	0.06	44.73	270.46	20.96	39.74	16.13	22.21	383.18	842.95	0.09	93.43	483.79	2.54	0.07	0.05	1.42	Optimal P
SB 14192	0.08	44.95	297.07	24.65	60.07	19.3	45.83	512.01	1365.37	0.15	228.75	900	8.77	0.14	0.08	1.68	Optimal P
SB 14193	0.08	43.77	264.04	21.55	58.73	18.57	38.36	431.07	1097.76	0.14	197.01	750.87	8.2	0.14	0.07	1.71	Optimal P
SB 14196	0.09	45.2	282.05	22.38	56.86	17.99	51.08	412.01	1285.66	0.18	275.52	917.11	13.36	0.16	0.09	1.74	Optimal P
SB 14197	0.06	56.63	189.26	20.22	20.41	12.23	14.14	211.18	514.21	0.08	57.36	291.89	1.54	0.08	0.05	1.45	Optimal P
SBTB142003	0.06	44.43	240.31	20.78	30.77	16.71	15.11	222.9	508.51	0.08	65.78	295.86	1.8	0.04	0.03	1.33	Optimal P
SBTB142004	0.06	45.47	132.87	19.2	29	10.51	8.84	119.42	351.97	0.07	36.9	202.77	0.7	0.03	0.09	1.14	Optimal P
SBTB142006	0.07	47.44	95.22	16.41	28.46	10.13	12.09	154.68	401.73	0.12	57.69	258.31	1.73	0.03	0.03	1.29	Optimal P
SBTB142007	0.07	46	192.07	18.65	27.44	14.45	12.61	181.9	429.48	0.08	57.55	252.42	1.96	0.05	0.03	1.36	Optimal P
SBTB142008	0.06	43.12	218.72	18.92	37.75	16.9	16.65	279.48	652.15	0.08	70.37	385.46	1.54	0.05	0.03	1.4	Optimal P
SBTR121030	0.05	46.04	162.65	17.81	52.2	14.82	11.16	350.46	631.99	0.09	40.67	361.8	0.03	0.04	0.02	1.41	Optimal P
SBTR121186	0.08	44.64	275.75	23.86	40.97	15.42	42.78	356.38	1053.53	0.13	225.39	720.29	13.45	0.1	0.07	1.49	Optimal P
SBTR121307	0.09	44.93	188.38	20.71	45.53	14.69	28.75	303.01	813.32	0.16	147.72	549.74	6.6	0.09	0.04	1.52	Optimal P
SBTR131051	0.06	45.31	197.4	22.21	30.07	14.84	14.59	270.74	576.29	0.07	62.58	335.84	1.6	0.05	0.02	1.48	Optimal P
SBTR131063	0.06	46.07	93.75	14.53	27.46	10.73	7.49	135.89	311.36	0.09	28.21	187.93	0.06	0.03	0.02	1.29	Optimal P
SBTR131066	0.06	43.46	270.22	21.11	55.05	19.25	29.68	435.91	1127.61	0.11	127.94	689.72	2.65	0.08	0.05	1.47	Optimal P
SBTR131071	0.08	46.04	213.11	22.49	27.63	14.49	21.38	226.38	583.67	0.09	101.42	388.49	3.29	0.08	0.03	1.55	Optimal P
SBTR131074	0.07	54.62	157.4	17.45	35.4	12.03	18.63	226.34	621.71	0.14	89.51	411.6	2.54	0.07	0.04	1.45	Optimal P
SBTR131078	0.05	47.82	152.57	20.3	34.82	11.87	11.88	245.92	542.69	0.06	47.05	319.86	0.46	0.07	0.03	1.55	Optimal P
SBTR132118	0.07	55.08	153.41	16.06	29.97	11.72	17.25	181.05	466.77	0.13	81.95	302.96	3.09	0.05	0.03	1.39	Optimal P
SBTR132175	0.07	45.28	230.36	18.1	57.99	19.16	24.13	411.89	881.33	0.1	103.2	519.64	2.59	0.06	0.04	1.37	Optimal P
SBTR132379	0.04	45.87	168.62	18.65	27.82	13.32	9.73	265.92	525.29	0.05	33.9	278.26	0.06	0.06	0.03	1.46	Optimal P
SBTR132412	0.06	43.89	234.64	21.59	37.38	16.79	18.68	334.98	736.25	0.08	73.63	412.48	1.57	0.07	0.04	1.5	Optimal P
SBTR132499	0.07	45.93	95.15	18.22	26.53	8.95	11.45	161.57	406.68	0.11	49.39	249.3	1.21	0.04	0.02	1.4	Optimal P
SSBTR121079	0.06	48.1	103.18	16.62	20.8	12.22	4.78	119.18	211.1	0.06	16.2	100.89	0.36	0.01	0.01	1.2	Optimal P
SSTB131006	0.08	44.63	244.18	21.08	41.47	17.08	35.08	430.85	1129.1	0.15	163.83	710.92	5.03	0.06	0.04	1.38	Optimal P
SSTR121041	0.05	47.84	141.45	15.2	28.79	15.6	5.06	176.55	300.59	0.05	11.74	139.6	-0.44	0.02	0.01	1.36	Optimal P
TR-16-03	0.09	47.2	224.95	24.1	39.46	14.67	33.56	244.22	808.42	0.14	177.07	565.76	9.33	0.06	0.04	1.43	Optimal P
TR-16-04	0.08	45.23	233.12	20.12	47.87	16.62	26.08	347.57	880.65	0.11	123.73	575.7	3.81	0.08	0.04	1.52	Optimal P
TR-16-09	0.07	46.26	235.71	21.82	49.8	16.85	28.35	447.85	1062.04	0.13	129.43	660.32	3.33	0.08	0.05	1.5	Optimal P
TR-16-10	0.06	43.67	169.7	17.23	38.8	13.67	16.43	293.97	667.45	0.1	73.41	410.23	1.73	0.04	0.02	1.39	Optimal P
TR-16-14	0.07	57.86	133.42	16.37	33.71	9.61	18.32	197.25	589.41	0.2	87.74	394.58	2.55	0.07	0.03	1.52	Optimal P
TR-16-17	0.08	44.87	174.37	19.67	44.13	13.34	29.43	310.64	863.68	0.15	148.74	607.57	5.33	0.06	0.04	1.41	Optimal P
1002	0.07	49.42	133.11	19.45	21.53	10.85	9.58	164	314.14	0.07	39.7	186.71	0.9	0.04	0.02	1.41	P deficient
1090	0.08	45.34	244.08	22.98	48.56	16.42	32.72	418.86	1010.67	0.14	159.83	672.44	5.23	0.13	0.06	1.68	P deficient
2001	0.06	42.66	151.67	17.52	43.69	13.97	18.54	371.76	732.22	0.11	79.34	435.53	1.64	0.09	0.04	1.6	P deficient
2002	0.09	44.54	316.35	26.28	49.9	17.16	47.49	440.19	1264.84	0.15	231.16	870.37	7.94	0.16	0.11	1.69	P deficient
2009	0.08	46.01	230.67	22.08	42.61	15.71	25.71	330.04	771.66	0.11	119.73	491.48	3.65	0.15	0.07	1.77	P deficient
2018	0.06	45.13	259.77	22.22	37.21	16.25	22.23	401.89	911.5	0.08	92.22	528.06	1.8	0.05	0.04	1.34	P deficient
202	0.06	44.06	240.32	21.56	50.41	15.9	29.09	451.42	1084.94	0.11	123.87	647.33	2.72	0.09	0.06	1.48	P deficient
2021	0.06	46.25	191.93	21.97	35.29	13.16	15.93	235.54	605.38	0.09	65.66	348.01	1.46	0.06	0.03	1.46	P deficient
2022	0.07	48.15	213.46	22.67	31.63	14.69	18.56	262.21	624.48	0.09	81.23	377.77	2.3	0.07	0.04	1.42	P deficient
2025	0.06	45.89	205.62	22.06	48.07	14.83	22.32	366.75	805.51	0.1	97	483.13	2.17	0.06	0.04	1.41	P deficient
2031	0.06	45.86	240.52	22.29	47.07	14.87	23.59	414.75	945.31	0.09	99.97	565.56	1.95	0.08	0.05	1.47	P deficient
204	0.06	45.42	268.89	24.04	42.13	16.4	20.85	457.39	855.23	0.08	83.95	473.84	1.68	0.07	0.04	1.41	P deficient
2058	0.06	45.82	181.5	21.8	36.66	13.48	17.52	281.35	659.76	0.1	78.95	400.07	1.94	0.09	0.05	1.54	P deficient
206	0.06	46.13	229.4	23.41	30.02	15.65	16.35	213.58	600.65	0.07	63.11	327.27	1.34	0.06	0.04	1.42	P deficient
2065	0.06	44.36	218.9	20.66	43.55	16.21	19.07	387.23	798.93	0.08	78.32	450.49	1.51	0.06	0.04	1.41	P deficient
218	0.08	45.38	155.67	19.11	35.61	13.14	19.35	314.04	634.26	0.13	95.13	407.48	3.89	0.1	0.06	1.55	P deficient
293	0.05	44.33	199.94	22.26	35.11	12.81	18.49	332.48	797.78	0.09	77.02	460.3	1.46	0.04	0.03	1.33	P deficient
297	0.06	46.77	251.98	22.22	41.11	17.11	20.59	325.14	754.11	0.07	90.52	448.47	2.48	0.09	0.05	1.54	P deficient
298	0.06	44.55	157.09	18.71	33.29	14.16	12.63	208.87	504.08	0.09	52.13	294.91	1.03	0.05	0.03	1.4	P deficient
300	0.07	45.71	216.04	22.68	38.27	15.74	20.81	288.37	716.09	0.1	96.27	463.51	2.5	0.06	0.04	1.41	P deficient
307	0.05	44.68	177.44	21.14	35.75	15.49	13.2	246.21	576.88	0.07	53.24	327.17	0.9	0.04	0.02	1.37	P deficient
309	0.06	51.42	74.27	13.43	17.23	9.57	4.09	75.02	169.75	0.1	14.6	85.74	0.26	0.03	0.02	1.28	P deficient
312	0.06	41.68	202.26	21.25	39.01	15.82	20.42	303.89	717.92	0.1	88.72	441.09	2.08	0.05	0.04	1.38	P deficient
314	0.07	45.35	260.37	25.37	44.46	15.93	30.53	383.86	1012.06	0.12	133.73	614.58	3.46	0.07	0.04	1.42	P deficient
331	0.05	46.11	151.53	18.71	35.67	12.13	8.75	226.85	412.99	0.06	34.25	223.21	0.55	0.04	0.02	1.42	P deficient
337	0.06	46.63	219.44	22.92	53.78	15.11	24.32	347.48	917.55	0.11	107.75	564.93	2.47	0.08	0.05	1.5	P deficient
338	0.06	46.1	194.97	19.43	41.96	14.64	15.15	239.47	574.74	0.08	65.46	343	1.45	0.07	0.21	1.22	P deficient
342	0.06	46.24	213.2	20.78	45.61	14.91	17.05	308.7	688.43	0.09	75.5	421.51	1.65	0.06	0.04	1.39	P deficient
348	0.05	44.86	169.5	19.06	28.91	13.13	10.19	251.33	504.79	0.06	38.27	271.15	0.53	0.04	0.03	1.33	P deficient
364	0.07	43.99	254.85	24.33	49.88	16.28	26.34	349.79	924.25	0.1	118.9	571.77	3.03	0.08	0.05	1.46	P deficient
366	0.06	48.08	99.56	16.71	18.96	9.36	8.06	149.21	304.18	0.09	32.73	170.51	0.78	0.03	0.02	1.29	P deficient
367	0.08	44.99	196.56	20.86	37.32	14.79	25.97	350.72	827.22	0.13	125.4	539.65	4.17	0.08	0.05	1.47	P deficient
368	0.07	44.73	213.21	22.16	41.65	14.42	27.1	379.68	846.32	0.12	124.18	540.51	3.63	0.1	0.06	1.52	P deficient
372	0.06	45.94	238.37	23.11	44.93	16.2	28.65	444.33	1072.95	0.12	122.52	634.81	2.62	0.07	0.05	1.4	P deficient
376	0.09	45.91	241.06	22.98	42.35	16.52	37.35	375.56	986.72	0.16	183.78	680.49	6.44	0.09	0.06	1.47	P deficient
380	0.08	61.88	83.13	15.72	19.93	8.28	6.07	93.26	235.13	0.13	25.81	140.22	0.56	0.09	0.02	1.71	P deficient
382	0.07	45.6	183.47	19.9	30.91	14.46	16.35	218.99	558.13	0.1	74.07	347.35	2.23	0.05	0.04	1.31	P deficient
385	0.06	46.18	206.15	21.78	33.23	14.59	13.72	277.19	557.4	0.06	55.5	310.11	1.15	0.07	0.04	1.43	P deficient
390	0.07	46.72	206.05	24.16	41.88	14.41	21.61	284.79	757.48	0.1	98.23	486.1	2.43	0.08	0.04	1.53	P deficient
393	0.06	46.47	223.43	23.58	37.97	14.11	20.53	347.89	739.75	0.1	87.58	444.41	2.1	0.07	0.05	1.43	P deficient
403	0.07	45.47	252.64	22.42	41.44	17.01	23.39	377.14	854.88	0.09	104.62	521.73	2.7	0.08	0.03	1.59	P deficient
413	0.07	45.49	224.77	22.94	43.79	15.79	29.52	295.14	908.49	0.13	136.3	583.52	3.85	0.09	0.05	1.52	P deficient
415	0.06	51.41	95.39	17.62	23.97	9.03	5.68	102.23	237.59	0.07	21.81	127.83	0.39	0.06	0.05	1.36	P deficient
417	0.06	46.26	215.98	24.15	34.2	13.98	24.38	339.34	855.51	0.11	106.56	534.55	2.45	0.09	0.05	1.52	P deficient
419	0.07	45.88	203.4	23.54	36.67	16.16	19.92	291.52	719.12	0.1	89.22	436.07	2.33	0.07	0.03	1.51	P deficient
42	0.06	45.99	235.12	19.72	47.07	16.23	20.02	368.75	819.41	0.08	82.44	472.36	1.58	0.08	0.04	1.5	P deficient
420	0.07	45.11	188.42	22.98	33.68	14.42	17.62	279.56	600.46	0.11	79.02	375.32	2	0.06	0.04	1.43	P deficient
421	0.06	45.53	230.8	22.56	40.57	16.59	21.69	307.33	774.79	0.09	94.7	478.22	2.19	0.09	0.05	1.5	P deficient
424	0.07	45.89	217.53	23.92	40.32	13.82	24.87	345.72	851.22	0.11	117.94	552.55	3.34	0.1	0.05	1.62	P deficient
440	0.06	45.76	233.08	24.89	41.13	16.15	26.61	441.56	974.4	0.1	118.32	578.05	2.96	0.07	0.04	1.51	P deficient
450	0.06	48.19	130.49	17.79	27.74	11.5	8.85	146.75	346.01	0.06	37.04	200.1	0.78	0.04	0.02	1.38	P deficient
465	0.07	46.41	186.27	23.24	39.08	13.12	22.86	356.21	788.88	0.12	102.54	489.57	2.61	0.1	0.04	1.61	P deficient
477	0.07	44.13	264.81	22.92	44.36	16.24	34.44	485.76	1197.66	0.12	158.61	744.16	4.81	0.11	0.06	1.61	P deficient
487	0.07	45.69	233.53	22.17	39.9	16.5	26.66	350.02	946.25	0.11	110.84	550.84	2.51	0.06	0.04	1.37	P deficient
5006	0.07	46.43	218.9	23.66	38.55	14.58	23.47	331.23	748.26	0.1	101.98	448.49	2.78	0.06	0.06	1.34	P deficient
5012	0.06	45.46	219.82	21.23	38.88	16.85	16.41	209.46	602.71	0.07	67.03	351.34	1.4	0.09	0.04	1.55	P deficient
5013	0.06	50.31	186.07	21.91	29.94	12.78	11.95	224.7	487.86	0.07	46.67	267.98	0.89	0.08	0.03	1.55	P deficient
5027	0.06	45.33	235.04	27.42	28.78	13.81	21.02	383.14	779.01	0.09	86.75	443.5	1.99	0.05	0.04	1.33	P deficient
5038	0.05	46.13	170.08	20.06	30.13	13.72	11.37	221.56	518.8	0.06	44.69	284.58	0.77	0.04	0.02	1.33	P deficient
5051	0.07	47.61	240.57	26.01	37.75	15.89	23.93	287.87	810.82	0.1	107.21	508.07	2.69	0.07	0.03	1.51	P deficient
5055	0.07	45.21	247.69	21.97	42.68	17.43	25.35	313.56	832.74	0.1	117.81	532.56	3.5	0.09	0.05	1.52	P deficient
5058	0.06	45.23	209.77	24.62	31.69	13.7	16.71	259.09	615.12	0.08	66.64	345.33	1.4	0.07	0.04	1.49	P deficient
5063	0.07	49	198.54	21.49	26.11	12.35	17.59	255.81	633.41	0.09	71.78	366.8	1.55	0.06	0.04	1.39	P deficient
5073	0.06	49.05	212.66	22.28	26.84	16.01	12.17	165.56	462.19	0.05	46.95	252.58	0.94	0.04	0.03	1.33	P deficient
5110	0.07	46.62	183.8	22.67	29.9	12.9	20.19	280.69	652.72	0.11	91.37	412.07	2.38	0.08	0.05	1.5	P deficient
5111	0.06	46.73	210.68	22.89	34.47	15.85	15.31	303.9	624.47	0.07	61.39	342.58	1.27	0.07	0.05	1.44	P deficient
521	0.07	48.11	203.8	21.88	35.75	13.49	20.93	206.54	718.85	0.1	89.44	437.84	2.13	0.07	0.04	1.47	P deficient
524	0.06	45.22	287.9	25.68	37.5	18.18	21.27	349.9	756.49	0.08	89.78	446.08	2.07	0.08	0.05	1.48	P deficient
527	0.07	44.87	290.63	24.28	43.97	16.98	31.79	539.22	1123.62	0.12	135.68	665.81	3.44	0.14	0.07	1.68	P deficient
531	0.06	46.82	221.48	22.95	36.87	14.55	22.21	369	841.74	0.1	92.96	496.55	1.93	0.1	0.06	1.53	P deficient
551	0.06	45.15	181.73	19.71	35.13	14.93	14.05	280.72	592.69	0.08	59.15	344.18	1.16	0.05	0.03	1.37	P deficient
553	0.07	43.95	180.27	19.73	35.8	14.73	16.39	271.86	591.33	0.09	71.6	350.98	1.72	0.06	0.04	1.41	P deficient
555	0.06	44.61	188.87	20.38	34.67	14.73	15.29	291.18	633.69	0.08	61.32	359.94	1.1	0.06	0.03	1.45	P deficient
583	0.08	50.6	96.16	19.92	20.49	8.04	10.25	138.31	328.94	0.11	42.79	188.51	1.1	0.03	0.02	1.33	P deficient
586	0.07	47.05	175.39	22.54	29.8	13.33	17.95	226.72	580.36	0.1	79.65	369.38	1.95	0.05	0.04	1.34	P deficient
597	0.07	45.08	144.8	19.31	28.26	11.53	14.38	249.66	460.98	0.1	62.42	278.44	1.62	0.06	0.02	1.53	P deficient
604	0.06	49.26	134.57	20.11	27.79	11.49	10.29	158.14	375.89	0.07	42.43	216.56	1	0.05	0.03	1.39	P deficient
616	0.06	45.61	167.34	18.64	44.41	14.15	18.4	324.54	736.35	0.12	78.44	443.04	1.57	0.06	0.04	1.44	P deficient
618	0.06	47.81	192.37	21.04	39.93	14.2	17.72	316.66	681.95	0.1	73.49	404.27	1.41	0.07	0.04	1.45	P deficient
621	0.07	53.37	132.53	15.62	28.82	10.71	12.91	194.97	460.87	0.11	52.06	257.58	1.1	0.07	0.04	1.45	P deficient
628	0.06	48.62	172.26	19.52	32.26	13.38	10.74	182.26	434.66	0.07	41.91	238.55	0.82	0.06	0.02	1.5	P deficient
635	0.07	43.73	244.05	23.79	45.07	15.3	28.05	386.09	1008.51	0.11	119.8	606.96	2.64	0.07	0.06	1.4	P deficient
644	0.05	46.76	138.85	18.11	20.39	11.2	9.92	146.44	396.56	0.05	41.12	229.59	0.86	0.03	0.02	1.3	P deficient
648	0.07	46.05	201.94	25.17	38.13	12.53	25.86	383.52	917.29	0.13	114.1	561.61	2.68	0.11	0.05	1.63	P deficient
655	0.06	46.52	134.36	18.82	25.59	12.01	9.81	160.93	391.39	0.08	39.31	219.42	0.82	0.04	0.02	1.43	P deficient
656	0.05	42.55	214.03	20.46	42.93	15.44	21.71	332.6	868.93	0.08	94.08	525.45	1.98	0.07	0.03	1.51	P deficient
667	0.06	44.52	145.47	19.4	35.57	12.54	14.39	261.36	529.18	0.1	62.64	326.57	1.38	0.07	0.03	1.49	P deficient
671	0.07	45.88	198.67	21.68	44.41	13.15	23.23	317.21	791.92	0.12	106.78	491.67	2.92	0.08	0.04	1.54	P deficient
682	0.06	44.03	193.98	19.75	42.06	15.16	21.92	290.44	768.76	0.11	101.65	487.92	2.86	0.07	0.03	1.48	P deficient
690	0.07	47.75	184.16	24.21	25.5	12.84	14.51	185.23	467.63	0.07	60.88	271.35	1.59	0.04	0.03	1.32	P deficient
697	0.07	45.9	203.9	20.72	54.16	14.11	35.21	371.97	1130.81	0.14	173.76	753.18	5.43	0.1	0.05	1.59	P deficient
702	0.07	45.61	133.59	17.98	33.01	11.79	17.49	233.22	552.09	0.13	79.78	355.39	2.07	0.04	0.04	1.32	P deficient
705	0.07	45.75	214.46	22.61	56.47	14.57	29.65	451.05	991.96	0.14	144.48	653.74	4.26	0.13	0.06	1.69	P deficient
717	0.07	45.46	185.63	21.6	27.9	13.44	14.96	188.69	486.72	0.08	60.47	273.64	1.52	0.06	0.03	1.45	P deficient
724	0.08	62.72	10.73	7.48	8.5	3.01	2.04	10.9	47.53	0.18	8.81	27.01	0.29	0.01	0.01	1.16	P deficient
728	0.07	45.21	244.89	21.85	50.01	17.16	36.42	410.56	1083.06	0.14	172.98	715.09	5.11	0.1	0.06	1.5	P deficient
730	0.07	44.45	304.52	23.88	47.68	18.49	31.22	439.22	1066.89	0.1	137.08	652.45	3.34	0.09	0.06	1.52	P deficient
734	0.07	45.01	242.17	21.44	42.6	15.33	26.08	367	869.75	0.11	113.46	543.04	2.72	0.11	0.06	1.58	P deficient
736	0.08	46.22	300.07	24	39.46	17.83	27.66	372.19	875.93	0.09	121.23	524.61	3.36	0.06	0.05	1.39	P deficient
773	0.06	45.85	187.23	21.78	29.84	13.18	14.61	239.23	572.13	0.08	58.31	324.11	1.15	0.06	0.04	1.39	P deficient
784	0.07	44.51	218.84	22.38	41.6	16.27	26.45	318.66	821.15	0.12	118.26	512.17	3.24	0.07	0.05	1.42	P deficient
799	0.08	44.92	242.87	23.83	43.9	16.84	29.92	365.02	914.48	0.13	134.9	574.2	3.9	0.11	0.06	1.57	P deficient
817	0.07	44.91	269.3	22.64	47.6	17.4	35.98	408.33	1065.71	0.13	165.86	670.04	5.27	0.1	0.07	1.53	P deficient
819	0.07	44.68	141.63	16.68	45.33	12.79	19.05	245.18	643.22	0.15	88.12	402.31	2.47	0.05	0.03	1.38	P deficient
821	0.06	44.32	176.36	20.59	36.59	14.08	16.04	254.26	567.53	0.09	72.14	343.48	2.09	0.06	0.03	1.48	P deficient
836	0.05	45.85	171.29	19.99	36.26	13.81	15.34	267.93	616.49	0.09	67.91	376.62	1.46	0.06	0.02	1.57	P deficient
838	0.07	47.88	210.76	23.28	28.01	15.79	12.15	201.22	416.56	0.06	51.12	239.59	1.26	0.04	0.02	1.41	P deficient
848	0.06	43.84	179.97	20.51	42.41	14.15	13.9	249.87	577.48	0.08	58.44	337.91	1.1	0.06	0.02	1.49	P deficient
856	0.05	44.92	169.97	18.24	36.79	14.25	12.26	213.14	510.49	0.08	51.3	292.92	1.11	0.06	0.03	1.45	P deficient
858	0.06	45.03	191.4	23.7	28.91	12.59	14.92	251.33	578.46	0.08	59.73	329.55	1.18	0.06	0.04	1.38	P deficient
860	0.06	47.3	177.33	19.88	39.49	13.14	15.01	195.64	560.57	0.08	63.06	327.88	1.36	0.03	0.03	1.26	P deficient
868	0.06	46.76	98.51	16.85	30.2	10.32	10.44	163.34	399.47	0.11	45.76	249.71	0.96	0.05	0.02	1.4	P deficient
872	0.07	44.5	162.64	17.4	31.65	12.62	18.3	245.35	615.35	0.11	78.58	367.31	2.09	0.09	0.04	1.58	P deficient
874	0.06	46.33	221.77	21.73	33.24	14.39	17.09	261.99	669.76	0.08	68.7	390.02	1.28	0.07	0.05	1.42	P deficient
890	0.07	46.08	151.46	18.08	26.35	12.06	12.95	190.56	419.06	0.09	55.65	239.55	1.68	0.06	0.03	1.4	P deficient
90	0.06	46.86	253.38	24.35	37.53	16.92	19.41	343	725.31	0.08	81.46	420.78	1.8	0.07	0.05	1.42	P deficient
931	0.07	45.97	140.93	18.28	27.31	12.11	14.36	203.22	462.58	0.11	62.64	281.37	1.69	0.05	0.03	1.39	P deficient
948	0.05	46.98	210.54	18.98	34.6	15.83	11.85	212.33	521.75	0.06	45.19	284.37	0.7	0.04	0.02	1.33	P deficient
970	0.06	44.83	107.28	16.55	31.06	10.6	7.22	133.78	287.73	0.08	31.62	168.96	0.78	0.03	0.01	1.36	P deficient
987	0.06	45.71	265.4	21.78	33.64	17.51	22.56	417.56	850.98	0.09	90.34	473.17	1.89	0.08	0.05	1.48	P deficient
B101	0.07	48.79	168.71	22.42	25.87	11.72	14.48	171.34	496.87	0.09	59.4	295.81	1.24	0.05	0.03	1.36	P deficient
B107	0.07	47	184.37	22.63	41.63	13.41	19.62	207.47	689.47	0.11	87.79	425.43	2.26	0.06	0.03	1.4	P deficient
B108	0.07	47.97	179	21.65	32.16	12.34	20.11	222.31	723.04	0.11	84.83	435.91	1.85	0.06	0.05	1.39	P deficient
B1102	0.06	44.69	181.97	20.21	33.79	13.75	15.79	222.81	589.59	0.09	63.2	328.16	1.34	0.04	0.03	1.36	P deficient
B1104	0.06	46.18	130.45	18.12	22.17	10.38	10.88	162.63	367.41	0.07	48.55	226.73	1.4	0.06	0.03	1.46	P deficient
B467	0.06	45.64	187.03	21.55	43.82	14.68	16.58	305.97	725.47	0.09	69.79	424.21	1.31	0.05	0.03	1.37	P deficient
B483	0.06	52.99	84.97	16.98	24.13	8.55	6.29	95.47	259.96	0.08	26.83	154.36	0.57	0.03	0.02	1.28	P deficient
B5116	0.07	45.36	181.7	19.01	42.46	15.09	18.76	298.47	624.49	0.1	82.26	376.06	2.18	0.06	0.04	1.36	P deficient
B674	0.08	45.3	255.07	22.83	43.91	16.03	28.45	310.33	851.63	0.11	128.73	537.28	3.63	0.06	0.05	1.39	P deficient
B678	0.06	49.26	179.93	20.7	26.23	12.54	11.36	181.02	443.82	0.06	44.54	242.67	0.9	0.04	0.03	1.32	P deficient
B709	0.05	44.91	171.4	18.78	36.64	13.88	14.33	284.89	583.78	0.08	58.38	338.51	1.09	0.04	0.03	1.34	P deficient
B845	0.07	45.81	191.24	21.24	39.6	12.43	22.85	361.33	757.98	0.13	102.09	478.27	2.62	0.1	0.05	1.6	P deficient
B954	0.06	44.83	184.7	22.73	32.3	13.44	17.12	210.47	651.44	0.09	74.46	388.5	1.64	0.03	0.03	1.27	P deficient
BK011	0.06	45.86	238.28	22.25	47.39	16.23	28.42	327.44	965.4	0.12	124.58	604.42	2.96	0.09	0.05	1.5	P deficient
BTX2922	0.07	45.2	246.63	23.75	37.82	17.08	26.31	271.97	900.41	0.11	119.33	571.58	3.08	0.07	0.05	1.42	P deficient
BTX2924	0.07	42.77	284.85	23.54	44.95	17.13	26.57	375.75	910.53	0.1	114.7	551.08	2.79	0.08	0.05	1.47	P deficient
BTX2928	0.07	44.62	185.83	21.24	32.79	12.65	18.79	253.14	635.06	0.11	80.73	376.46	2.27	0.06	0.04	1.43	P deficient
BTX623	0.07	46.67	213.23	21.44	38.64	16.08	19.33	228.56	619.02	0.1	84.91	384.01	2.32	0.07	0.05	1.42	P deficient
BTX639	0.06	47.55	75.11	15.53	19.46	8.47	5.09	104.52	217.63	0.07	20.07	117.08	0.39	0.02	0.01	1.28	P deficient
CN-16-01	0.06	43.46	234.07	21.59	42.88	17.91	23.27	390.56	887.4	0.1	100.38	519.52	2.32	0.09	0.05	1.52	P deficient
CN-16-03	0.06	43.15	89.16	17.31	26.63	8.49	8.6	133.54	320.62	0.1	38.46	194.64	1.04	0.03	0.02	1.32	P deficient
CN-16-05	0.06	45.21	219.85	19.11	59.9	17.79	24.92	427.86	950.77	0.11	113.76	597.24	2.74	0.15	0.05	1.84	P deficient
CN-16-06	0.06	45.14	172.88	21.14	33.23	13.09	18.95	299.86	710.7	0.1	83.33	435.57	1.89	0.05	0.03	1.42	P deficient
CN-16-07	0.06	44.51	248.69	22.71	41.01	17.96	23.69	333.23	818.2	0.09	103.08	501.16	2.36	0.13	0.05	1.71	P deficient
CN-16-08	0.07	43.55	268.49	24.91	44.29	16.76	25.9	306.21	819.35	0.11	123.99	530.21	4.05	0.11	0.06	1.58	P deficient
CN-16-10	0.06	44.62	298.66	23.96	59.32	18.92	34.04	608.05	1346.99	0.12	148.74	818.05	3.18	0.13	0.07	1.65	P deficient
CN-16-21	0.07	45.36	199.61	18.56	45.98	17.39	21	308.35	732.82	0.11	95.71	462.27	2.5	0.1	0.05	1.6	P deficient
CN-16-22	0.08	45.06	284.5	23.39	57.55	18.81	41.17	482.56	1246.93	0.15	199.25	841.72	6.66	0.16	0.08	1.79	P deficient
CN-16-23	0.07	43.91	295.77	22.97	42.1	17.74	24.33	430.63	895.23	0.09	104.91	521.14	2.6	0.11	0.05	1.62	P deficient
CN-16-24	0.06	42.06	224.87	20.12	43.55	17.65	31.3	382.89	1064.2	0.12	144.32	689.16	3.86	0.08	0.06	1.41	P deficient
CN-16-27	0.06	44.68	206.69	19.91	46.68	16.33	27.79	430.23	978.47	0.14	129.88	634.52	3.31	0.15	0.06	1.79	P deficient
CN-16-33	0.07	44.55	205.63	21.57	42.01	13.49	24.45	272.23	784.34	0.12	115.18	509.66	3.86	0.1	0.05	1.6	P deficient
DE-16-03	0.07	46.26	237.48	22.1	48.65	15.95	27.86	364.01	943.48	0.12	121.51	583.17	2.9	0.11	0.06	1.59	P deficient
HU-16-01	0.06	45.14	215.03	21.04	45	14.43	18.29	343.18	743.29	0.08	76.25	423.87	1.61	0.06	0.04	1.44	P deficient
HU-16-02	0.06	45.68	196.46	18.45	45.17	14.88	18.97	272.23	678.03	0.09	82.31	406.35	1.95	0.05	0.03	1.37	P deficient
HU-16-03	0.06	44.55	212.83	20.79	52.26	15.64	27.64	431.93	973.13	0.13	128.38	610.32	3.55	0.12	0.05	1.69	P deficient
HU-16-05	0.07	55.45	56.81	14.83	15.8	5.33	5.86	56.86	218.53	0.14	23.53	125.68	0.47	0.03	0.02	1.25	P deficient
IR-16-01	0.06	45.8	358.08	26.35	53.65	20.46	35.72	547.52	1364.54	0.11	151.4	790.79	3.37	0.09	0.05	1.53	P deficient
KAO-16-01	0.07	44.54	245.71	22.58	41.65	16.69	25.06	348.19	862.51	0.11	113	533.72	3.01	0.08	0.04	1.52	P deficient
RU-16-03	0.07	44.34	238.1	21.08	38.31	16.34	29.49	414.56	1030.85	0.13	125.74	607.14	2.92	0.06	0.05	1.35	P deficient
RU-16-04	0.07	45.34	274.34	24.48	53.75	17.79	29.53	380.87	1033.25	0.11	131.64	652.41	3.13	0.1	0.06	1.54	P deficient
RU-16-05	0.07	47.45	216.96	22.75	30.84	13.61	20.11	288.9	698.36	0.09	83.68	405.95	1.97	0.06	0.04	1.38	P deficient
RU-16-08	0.07	45.96	207.48	21.81	51.39	15.13	27.59	301.11	935	0.14	131.78	631.26	3.41	0.08	0.04	1.52	P deficient
RU-16-09	0.06	45.1	256.98	24.32	49.65	17.49	28.16	431.52	1121.58	0.11	122.2	680.79	2.58	0.08	0.06	1.45	P deficient
RU-16-19	0.06	46.83	196.8	22.46	45.3	14.21	19.65	240.8	729.87	0.11	89.26	459.9	2.14	0.05	0.13	1.21	P deficient
RU-16-21	0.06	47.81	230.94	23.57	38.77	15.68	20.93	342.97	804.63	0.09	87.01	463.94	1.83	0.07	0.04	1.43	P deficient
SB 14001	0.06	47.6	161.91	20.52	28.65	11.46	17.82	275.52	674.41	0.1	78.97	412.75	1.94	0.07	0.04	1.47	P deficient
SB 14002	0.07	44.85	255.14	23.37	33	15.88	20.48	275.35	718.29	0.07	88.55	431.17	2.23	0.07	0.05	1.41	P deficient
SB 14003	0.05	48.48	177.97	21.64	23	11.68	11.98	203.35	507.29	0.06	48.65	286.51	0.94	0.04	0.02	1.37	P deficient
SB 14004	0.06	47.86	235.54	23.72	27.8	14.92	13.34	212.23	550.37	0.05	51.19	299.95	0.9	0.03	0.03	1.29	P deficient
SB 14005	0.06	44.46	226.23	23.09	38.88	15.15	14.53	296.56	632.26	0.06	59.35	361.22	1.08	0.05	0.03	1.38	P deficient
SB 14006	0.07	60.56	42.41	15.09	8.47	5.45	3.91	45.23	117.63	0.09	15.65	66.28	0.39	0.02	0.02	1.2	P deficient
SB 14007	0.06	45.39	342.64	26.56	45.8	19.18	36.47	655.23	1400.1	0.11	155.25	829.08	3.38	0.12	0.08	1.55	P deficient
SB 14008	0.06	46.53	161.28	21.99	29.78	11.48	11.59	218.81	466.65	0.07	45.92	259.83	0.9	0.02	0.03	1.19	P deficient
SB 14011	0.07	45.48	268.33	23.58	38.84	16.81	24.21	302.9	798.29	0.08	102.35	466.88	2.71	0.06	0.05	1.38	P deficient
SB 14013	0.06	46.7	148.23	19.11	31.02	12.45	9.35	152.58	377.22	0.06	38.61	215.87	0.77	0.04	0.02	1.37	P deficient
SB 14018	0.07	43.66	324.87	25.5	57.23	18.17	51.42	707.02	1836.82	0.16	223.97	1095.74	5.7	0.17	0.08	1.81	P deficient
SB 14022	0.07	46.48	290.44	24.87	42	15.68	31.22	419.02	1100.52	0.1	134.65	662.27	3.25	0.12	0.07	1.59	P deficient
SB 14023	0.07	46.01	179.47	22.48	35.33	14.26	15.35	212.85	524.85	0.09	65.65	306.94	1.69	0.06	0.03	1.45	P deficient
SB 14026	0.07	45.08	269.29	22.62	46.26	17.18	27.44	397.6	886.03	0.1	125.64	540.42	4.15	0.1	0.05	1.59	P deficient
SB 14030	0.06	45.68	200.54	22.24	32.44	13.24	12.93	269.63	541.46	0.07	51.08	295.01	0.95	0.07	0.04	1.44	P deficient
SB 14031	0.06	47.81	187.14	21.44	26.26	13.23	11.68	227.66	487.88	0.06	45.86	269.57	0.86	0.08	0.06	1.45	P deficient
SB 14032	0.06	47.66	180.42	20.53	25.88	14.71	12.64	239.46	513.71	0.07	50.13	290.14	0.92	0.03	0.04	1.25	P deficient
SB 14034	0.07	44.46	335.11	25.12	51.02	19.24	38.64	587.42	1434.62	0.11	161.98	823.73	3.64	0.14	0.08	1.67	P deficient
SB 14036	0.07	48.03	173.07	21.28	26.02	12.17	13.21	230.09	503.92	0.07	53.54	283.79	1.11	0.06	0.03	1.43	P deficient
SB 14037	0.07	44.8	235.47	20.2	40.57	18.23	18.42	270.99	643.76	0.08	78.47	379.92	1.97	0.08	0.04	1.49	P deficient
SB 14039	0.07	47.44	184.84	18.01	34.61	13.04	12.88	215.7	514.93	0.08	55	307.44	1.24	0.09	0.06	1.5	P deficient
SB 14042	0.06	46.94	261.88	23.35	38.32	16.29	20.96	320.52	829.91	0.08	85.9	477.09	1.77	0.09	0.06	1.5	P deficient
SB 14046	0.06	46.42	191.63	23.97	33.9	13.4	15.86	289.69	604.88	0.08	65.1	350.94	1.33	0.05	0.04	1.36	P deficient
SB 14051	0.06	44.68	329.89	26.74	32.96	17.49	18.76	293.54	728.52	0.06	78.23	420.81	1.77	0.07	0.05	1.45	P deficient
SB 14052	0.07	44.71	260.94	23.41	50.44	16.91	36.2	433.97	1214.53	0.13	166.05	764.01	4.36	0.07	0.06	1.41	P deficient
SB 14054	0.06	44.54	226.37	20.37	47.44	16.58	22.67	410.63	923.86	0.1	94.28	526.21	1.9	0.06	0.04	1.39	P deficient
SB 14057	0.06	45.96	315.85	24.01	50.39	19.7	25.32	395.78	967.33	0.08	103.92	553.29	2.16	0.07	0.05	1.39	P deficient
SB 14058	0.06	47.65	160.3	21.6	31.33	11.95	13.05	200.69	488.26	0.08	58.35	293.94	1.5	0.06	0.03	1.45	P deficient
SB 14060	0.07	44.41	236.87	19.51	38.6	17.37	25.05	343.33	826.88	0.11	110.46	488.31	3.3	0.07	0.04	1.44	P deficient
SB 14064	0.07	45.76	182.85	21.23	49.22	14.08	20.87	370.79	810.18	0.12	89.03	481	1.93	0.08	0.04	1.51	P deficient
SB 14065	0.07	44.7	257.41	23.9	46.32	16.42	36	439.01	1187.28	0.15	165.08	747.31	4.63	0.1	0.06	1.55	P deficient
SB 14066	0.07	45.69	199.28	20.19	33.22	16.08	16.74	215.79	547.21	0.08	77.3	345.8	2.22	0.07	0.03	1.53	P deficient
SB 14068	0.06	46.54	234.77	24.94	48.61	15.78	22.15	416.37	925.23	0.1	96.5	566.34	1.93	0.08	0.05	1.45	P deficient
SB 14071	0.07	44.91	270.89	24.71	49.01	17.49	35.12	416.89	1100.82	0.13	167.48	705.89	5.37	0.1	0.06	1.51	P deficient
SB 14072	0.06	45.89	208.61	20.95	41.39	15.13	19.79	327.78	771.13	0.1	83.85	459.49	1.75	0.05	0.03	1.38	P deficient
SB 14073	0.07	45.08	259.1	21.11	43.84	18.58	33.54	444.23	1116.89	0.12	150.31	696.98	4.11	0.1	0.06	1.5	P deficient
SB 14078	0.06	52.52	70.58	17.65	15.53	7.68	5.34	103.67	230.64	0.08	21.23	130.58	0.39	0.02	0.01	1.26	P deficient
SB 14081	0.07	46.5	160.2	19.89	45.63	14.48	17.22	254.8	577.24	0.11	80.76	377.57	2.12	0.05	0.03	1.36	P deficient
SB 14082	0.06	45.9	143.3	18.78	27.82	11.64	16.15	256.64	592.71	0.1	65.79	345.51	1.32	0.05	0.03	1.39	P deficient
SB 14084	0.07	47.87	142.86	18.58	31.82	10.61	17.71	233.97	591.67	0.11	80.29	370.48	2.31	0.06	0.04	1.39	P deficient
SB 14085	0.06	46.19	212.54	23.45	42.2	15.65	20.18	329	740.01	0.1	85.16	440.71	1.87	0.06	0.04	1.42	P deficient
SB 14087	0.06	44	171.48	21.38	32.98	13.69	14.56	227.85	523.48	0.09	60.9	304.45	1.4	0.05	0.03	1.39	P deficient
SB 14088	0.06	45.21	236.47	23.51	37.33	17.56	21.22	335.18	824.35	0.09	89.52	476.77	2.03	0.07	0.05	1.43	P deficient
SB 14090	0.07	45.26	231.64	22.88	41.36	15.67	26.51	352.76	925.86	0.11	116.84	566.39	2.84	0.07	0.04	1.46	P deficient
SB 14091	0.07	44.69	208.45	22.73	43.55	14.81	22.51	296.46	767.75	0.11	98.3	470.84	2.32	0.08	0.04	1.51	P deficient
SB 14093	0.07	46.46	152.86	17.82	30.99	12.59	13.77	242.72	498.52	0.08	61.37	302.11	1.6	0.07	0.05	1.43	P deficient
SB 14095	0.07	45.6	193.58	23.78	34.32	11.96	21.46	321.85	751.58	0.11	99.93	477.39	2.82	0.1	0.05	1.56	P deficient
SB 14097	0.07	46.2	213.17	23.36	36.24	14.93	24.25	329.99	816.23	0.12	107.57	513.15	2.69	0.07	0.05	1.42	P deficient
SB 14098	0.07	46.56	149.37	20.62	28.02	10.1	17.91	231.76	593.89	0.1	79.91	368.69	2.12	0.05	0.03	1.4	P deficient
SB 14099	0.06	47.26	230.69	21.42	46.32	15.32	19.67	349.72	791.82	0.08	81.4	455.61	1.73	0.07	0.04	1.44	P deficient
SB 14100	0.07	46.88	261.77	23.37	49.13	16.57	34.16	464.86	1188.26	0.13	151.83	740.68	3.7	0.09	0.06	1.46	P deficient
SB 14105	0.07	44.88	329.69	24.34	50.96	17.36	32.93	469.54	1129.48	0.1	143.36	690.67	3.43	0.14	0.08	1.64	P deficient
SB 14108	0.06	56.43	62.1	13.41	19.36	6.48	8.72	108.25	309.82	0.1	38.34	189.11	0.88	0.04	0.02	1.42	P deficient
SB 14109	0.07	45.35	245.86	22.04	45.68	17.99	24.25	346.89	812.47	0.1	108.51	483.49	3.17	0.08	0.05	1.5	P deficient
SB 14110	0.05	47.57	200.55	22.45	35.98	14.96	15.62	284.52	651.61	0.08	64.07	372.15	1.22	0.06	0.04	1.39	P deficient
SB 14113	0.06	45.91	208.19	22.07	30.68	13.46	18.99	227.56	700.4	0.08	81.81	432.22	1.74	0.05	0.05	1.32	P deficient
SB 14114	0.05	48.56	208.44	20.8	34.65	15.02	11.6	247.68	513.38	0.05	46.58	284.07	0.88	0.05	0.03	1.43	P deficient
SB 14115	0.07	46.02	146.9	19.17	29	12.05	10.15	160.35	348.92	0.06	44.71	200.54	1.32	0.06	0.04	1.38	P deficient
SB 14117	0.06	45.48	263.18	22.11	51.23	18.19	22.19	370.52	838.07	0.08	95.96	504.57	2.14	0.1	0.04	1.6	P deficient
SB 14118	0.08	45.41	194.95	20.41	43.56	14.46	26.05	341.86	827.54	0.13	126.03	545.11	4.14	0.12	0.05	1.69	P deficient
SB 14119	0.08	45.61	323.03	24.24	47.37	18.54	43.94	554.45	1362.44	0.13	200.05	870.52	5.38	0.16	0.1	1.74	P deficient
SB 14120	0.07	43.71	277.64	23.81	45.44	16.58	29.87	398.97	1047.23	0.1	129.65	622.47	3.13	0.07	0.05	1.43	P deficient
SB 14121	0.07	44.93	203.7	22.19	41.55	13.15	18.33	303.56	668.36	0.09	81.22	411.56	1.91	0.1	0.05	1.58	P deficient
SB 14122	0.05	45.82	182.54	20.77	39	15.45	17.62	304.02	731.26	0.09	75.41	430.74	1.53	0.07	0.04	1.47	P deficient
SB 14123	0.07	44.43	273.04	24	37.32	15.85	31.6	518.68	1075.38	0.12	140.81	638.11	4.15	0.17	0.07	1.85	P deficient
SB 14153	0.06	44.76	231.55	22.63	39.88	16.35	18.81	293.46	730.78	0.09	78.37	428.94	1.64	0.05	0.03	1.36	P deficient
SB 14154	0.07	46.46	202.01	22.22	43.69	13.4	28.78	341.42	921.26	0.14	130.08	586.73	3.31	0.1	0.06	1.55	P deficient
SB 14155	0.05	45.06	151.31	18.98	32.69	12.9	10.94	194.09	476.16	0.07	45.38	271.89	0.86	0.04	0.02	1.37	P deficient
SB 14156	0.05	46.45	219.86	22.11	40.96	14.73	17.63	312.54	745.78	0.08	72.33	433.27	1.32	0.05	0.04	1.34	P deficient
SB 14159	0.06	47.5	136.88	19.75	24.65	10.53	11.26	188.19	444.28	0.08	48.2	260.79	1.08	0.03	0.03	1.29	P deficient
SB 14160	0.06	46.23	183.24	23.96	26.8	12.82	14.81	234.9	585.1	0.09	62.32	340.61	1.3	0.03	0.02	1.3	P deficient
SB 14161	0.07	43.84	219.77	22.27	39.1	15.58	22.03	271.3	734.16	0.1	98.58	450.81	2.57	0.08	0.04	1.54	P deficient
SB 14162	0.06	45.87	140.6	19.27	18.21	11.78	9.56	155.75	349.57	0.06	37.89	187.15	0.88	0.03	0.02	1.33	P deficient
SB 14163	0.06	47.43	163.91	19.46	34.8	13.42	14.34	265.9	629.47	0.08	58.22	356.11	1.06	0.06	0.03	1.46	P deficient
SB 14164	0.08	44.66	241.76	21.82	46.32	15.85	36.27	474.05	1103.55	0.15	176.4	744.05	5.58	0.16	0.08	1.75	P deficient
SB 14165	0.07	45.53	326.17	26.15	58.36	19.14	43.28	511.42	1404.92	0.13	199.91	897.26	5.63	0.21	0.09	2.02	P deficient
SB 14166	0.09	45.89	239.74	26.55	41.87	14.88	46.21	385.67	1117.51	0.18	239.8	825.65	9.28	0.1	0.09	1.47	P deficient
SB 14172	0.06	46.04	205.75	20.65	47.32	13.86	21.46	343.19	765.81	0.1	99.47	487.42	2.6	0.09	0.05	1.52	P deficient
SB 14178	0.06	55.28	116.89	20.71	24.96	7.59	11.16	176.87	388.78	0.1	48.49	237.44	1.21	0.08	0.03	1.61	P deficient
SB 14180	0.07	47.63	191.26	19.78	34.69	14.11	16.68	272.25	635.65	0.09	68.74	368.41	1.41	0.08	0.04	1.48	P deficient
SB 14182	0.08	45.98	175.09	16.54	35.35	13.33	16.72	176.23	482.17	0.13	79.41	323.06	2.35	0.06	0.04	1.42	P deficient
SB 14183	0.07	54.53	146.86	18.21	20.02	10.75	10.85	161.58	415.98	0.09	42.38	231.61	0.84	0.08	0.05	1.48	P deficient
SB 14184	0.07	44.89	294.59	24.06	47.07	18.57	35.55	457.75	1173.58	0.12	157.9	741.3	3.91	0.19	0.09	1.91	P deficient
SB 14185	0.06	44.59	298.63	24.98	44.46	17.62	38.26	647.14	1346.49	0.12	169.53	811.39	4.18	0.15	0.08	1.69	P deficient
SB 14186	0.06	57.01	168.44	16.71	28.1	10.71	21.93	248.63	660.23	0.2	104.58	416.87	3.47	0.11	0.06	1.57	P deficient
SB 14189	0.07	45.05	322.49	24.91	54.47	18.33	41.21	584.05	1422.96	0.13	184.32	899.38	4.74	0.17	0.08	1.8	P deficient
SB 14191	0.07	44.69	308.18	27.23	42.22	17.45	34.21	543.12	1219.18	0.11	150.3	739.27	3.89	0.11	0.07	1.56	P deficient
SB 14192	0.07	46.38	189.04	17.6	44.33	13.68	22.12	268.35	694.86	0.13	106.68	452.91	3.59	0.11	0.08	1.51	P deficient
SB 14193	0.06	43.37	218.48	21.09	37.44	15.18	24.12	382.14	819.48	0.09	114.88	530.53	3.53	0.14	0.07	1.7	P deficient
SB 14196	0.08	45.21	265.84	24.64	54.1	16.41	44.73	484.97	1278.23	0.16	213.05	830.17	7.56	0.17	0.09	1.76	P deficient
SB 14197	0.07	44.62	301.65	23.33	54.55	19.28	40.84	521.12	1309.81	0.13	181.27	815.77	4.82	0.14	0.09	1.62	P deficient
SBTB142003	0.07	44.37	211.07	20.74	43.97	16.34	21.66	341.56	771.48	0.11	90.64	458.07	1.97	0.05	0.03	1.36	P deficient
SBTB142004	0.06	52.49	61.43	13.54	14.8	8.07	1.75	50.39	122.49	0.05	6.08	64.71	0.02	0.01	0	1.72	P deficient
SBTB142006	0.08	45.19	270.69	23.31	56.13	16.93	45.38	424.39	1330.49	0.17	216.35	898.58	6.4	0.08	0.08	1.41	P deficient
SBTB142007	0.06	45.54	232.43	20.41	46.31	16.98	21.69	262.89	762.15	0.1	92.18	466.74	2.04	0.07	0.05	1.41	P deficient
SBTB142008	0.06	44.43	209.8	20.1	31.24	15.99	14.82	234.66	559.63	0.07	60.17	322.35	1.23	0.05	0.03	1.37	P deficient
SBTR121030	0.07	46.78	196.6	21.98	42.27	13.58	29.88	320.04	898.63	0.14	144.73	603.71	4.63	0.09	0.04	1.56	P deficient
SBTR121186	0.06	43.72	300.42	24.08	50.44	18.6	36	559.44	1340.07	0.12	156.76	814.03	3.63	0.08	0.06	1.44	P deficient
SBTR121307	0.07	45.61	215.2	21.57	51.44	15.34	28.4	428.3	981.53	0.13	129.98	630.11	3.19	0.09	0.05	1.52	P deficient
SBTR131051	0.06	50.67	130.41	19.16	23.44	8.61	11.09	213.14	430.51	0.09	46.78	251.73	1.04	0.04	0.02	1.41	P deficient
SBTR131063	0.06	45.08	128.29	16.31	31.96	10.79	11.1	206.54	513.78	0.12	46.83	306.24	0.82	0.07	0.03	1.54	P deficient
SBTR131066	0.07	43.7	235.28	19.36	46.32	17.15	33.63	474.01	1153.82	0.15	150.01	705.54	3.9	0.09	0.06	1.49	P deficient
SBTR131071	0.07	43.58	257.73	21.84	62.35	18.03	34.82	386.23	1112.9	0.13	164.11	741.06	4.44	0.12	0.06	1.66	P deficient
SBTR131074	0.06	45.08	246.57	22.37	61.33	16.82	29.58	498.69	1125.19	0.12	130.15	694.34	2.86	0.09	0.06	1.47	P deficient
SBTR131078	0.07	44.98	163.84	19.38	41.61	13.84	18.41	239.04	629.46	0.11	87.23	398.44	3.18	0.08	0.03	1.6	P deficient
SBTR132118	0.06	54.81	131.76	16.97	26.35	9.13	12.25	192.23	495.5	0.1	52.14	300.42	0.99	0.04	0.03	1.32	P deficient
SBTR132175	0.06	45.23	231.17	23.02	46.21	15.05	25.33	410.56	938.9	0.11	110.65	577.56	2.34	0.09	0.06	1.46	P deficient
SBTR132379	0.06	45.66	170.3	20.7	31.78	13.18	13.76	230.17	528.01	0.08	58.49	311.7	1.3	0.08	0.03	1.59	P deficient
SBTR132412	0.07	45.68	185.05	21.18	45.56	12.99	24.62	346.86	794.87	0.12	113.73	523.44	2.91	0.07	0.04	1.49	P deficient
SBTR132499	0.05	44.26	216.74	21.49	35.8	16.42	15.01	305.23	622.67	0.06	62.05	356.25	1.19	0.09	0.04	1.53	P deficient
SSBTR121079	0.05	49.43	97.76	21.44	13.02	9.81	2.78	61.58	140.68	0.04	9.54	73.47	0.07	0.01	0.01	1.17	P deficient
SSTB131006	0.06	44.33	207.53	22.11	33.69	13.95	21.32	350.92	795.48	0.1	91.21	460.47	2.21	0.04	0.04	1.29	P deficient
SSTR121041	0.06	44.41	191.26	19.87	25.29	15.43	7.73	138.54	299.25	0.06	32.13	165.41	0.8	0.06	0.03	1.48	P deficient
TR-16-03	0.06	45.28	316.86	22.74	59.29	19.19	40.7	455.54	1459.42	0.13	187.83	962.27	4.37	0.1	0.07	1.51	P deficient
TR-16-04	0.07	44.66	146.34	21.82	29.8	12.55	16.21	197.23	507.6	0.09	75.02	325.35	2.08	0.07	0.03	1.46	P deficient
TR-16-09	0.06	46.93	207.9	20.84	32.02	13.75	20.02	298.92	776.48	0.09	87.91	476.44	1.91	0.07	0.04	1.48	P deficient
TR-16-10	0.07	51.99	162.26	16.99	41.65	14.45	15.4	257.05	587.65	0.08	67.74	353.51	1.62	0.07	0.04	1.49	P deficient
TR-16-14	0.06	45.83	223.88	21.96	35.65	15.72	19.63	324.35	764.28	0.1	84.54	458.84	1.84	0.06	0.04	1.43	P deficient
TR-16-17	0.07	45.26	249.66	20.52	52.99	17.32	33.37	453.05	1131.82	0.13	159.64	728.15	5.24	0.08	0.05	1.48	P deficient
